# Supplementary material for: Current and emerging approaches to cochlear immunosuppression with translation to human inner ear stem cell therapy: A systematic review
Source: PLoS One. 2025 Feb 13;20(2):e0318165. doi: 10.1371/journal.pone.0318165 (PMC11825040; doi:10.1371/journal.pone.0318165)
Supplement: S2 File — (CSV) [file pone.0318165.s003.csv]

key	title	year	journal	issn	volume	issue	pages	authors	url	language	publisher	location	abstract	notes	doi	keywords	pubmed_id	pmc_id
rayyan-2752925	24th International Conference on Neuroinformatics, 2022	2023	Studies in Computational Intelligence	1860949X (ISSN); 978-303119031-5 (ISBN)	1064				https://www.scopus.com/inward/record.uri?eid=2-s2.0-85144523065&partnerID=40&md5=df4ac0f576ddb69f8f709ce06436374b	English			The proceedings contain 57 papers. The special focus in this conference is on Neuroinformatics. The topics include: “MYO-chat” – A New Computer Control System for People with Disabilities; low-Bit Quantization of Transformer for Audio Speech Recognition; a Model of Predicting and Using Regularities by an Autonomous Agent; a Review of One-Shot Neural Architecture Search Methods; does a Recurrent N…	Export Date: 19 March 2024; Cited By: 0 | RAYYAN-INCLUSION: {"Nathan"=>"Excluded"}
rayyan-2752926	Combining stem cells and cochlear electrode arrays: towards a true 'bionic' ear	2017	Human Gene Therapy	1043-0342	28	8	A17-A17	Abbas, L. and Rivolta, D. I. C. and Smyth, D. and Rivolta, M. N.	<Go to ISI>://WOS:000407424800048					Abbas, Leila Rivolta, Daniela I. Cacciabue Smyth, Daniel Rivolta, Marcelo N. Annual Conference of the British-Society-for-Gene-and-Cell-Therapy / Joint UK-Regenerative-Medicine-Platform Meeting Apr 19-21, 2017 Royal Welsh Coll Mus & Drama, Cardiff, WALES British Soc Gene & Cell Therapy, UK Regenerat Med Platform 1557-7422 | RAYYAN-INCLUSION: {"Nathan"=>"Excluded"}
rayyan-2752927	Susac Syndrome Presenting as Recurrent Strokes	2022	South Dakota medicine : the journal of the South Dakota State Medical Association	0038-3317	75	3	114-118	Abdalla, A. and Oberoi, M. and Abdallah, M. and Oliver, T.	http://ovidsp.ovid.com/ovidweb.cgi?T=JS&PAGE=reference&D=emexb&NEWS=N&AN=638255457	English			Susac syndrome (SS) is a rare clinical entity that affects primarily young women and might result in significant morbidity. The triad that leads to suspecting the disease has classically been involvement of the brain, retina and inner ear. The likely pathology of the disease is thought to be immune mediated endotheliopathy; given its clinical and, possibly, pathological remission with immunosuppr…	RAYYAN-INCLUSION: {"Nathan"=>"Excluded"}		brain;case report;*cerebrovascular accident/di [Diagnosis];*cerebrovascular accident/et [Etiology];*cerebrovascular accident/th [Therapy];complication;female;*hearing impairment;human;nuclear magnetic resonance imaging;*Susac syndrome/di [Diagnosis];*Susac syndrome/th [Therapy];cyclophosphamide;Recurrence;Stroke
rayyan-2752928	RED EARS, RED EYES AND HEARING LOSS: A DIAGNOSTIC DILEMMA	2023	Journal of Health and Translational Medicine	18237339 (ISSN)	26	2	112-115	Abishegam, S. and Saniasiaya, J. and Kulasegarah, J.	https://www.scopus.com/inward/record.uri?eid=2-s2.0-85172678125&doi=10.22452%2fjummec.vol26no2.14&partnerID=40&md5=a2a53e8335f8cfc5d7022ee34f22fca5	English		Department of Otorhinolaryngology, Faculty of Medicine, Universiti Malaya, Jalan Universiti, Kuala Lumpur, WP Kuala Lumpur, 50603, Malaysia	Relapsing polychondritis (RP) is a disease that confounds clinicians worldwide due to the difficulty in confirming its diagnosis and determining the best treatment plan. We report a case of a 34-year-old lady who presented with bilateral inflamed auricular swelling and red eyes, which turned out to be relapsing polychondritis. The patient was successfully treated with long-term oral steroids and …	Export Date: 19 March 2024; Cited By: 0; Correspondence Address: J. Saniasiaya; Department of Otorhinolaryngology, Faculty of Medicine, Universiti Malaya, Jalan Universiti, Kuala Lumpur, 50603, Malaysia; email: jeyasakthy@um.edu.my | RAYYAN-INCLUSION: {"Nathan"=>"Excluded"}	10.22452/jummec.vol26no2.14	Auricular Perichondritis;Conjunctivitis;Immune-mediated;Relapsing Polychondritis;C reactive protein;corticosteroid;neutrophil cytoplasmic antibody;prednisolone;steroid;Article;auditory canal;differential diagnosis;ear disease;ear redness;eardrum;erythema;Evans syndrome;external ear malformation;eye redness;follow up;hearing impairment;inflammation;leukocyte count;otoscopy;palpation;rare disease;s…
rayyan-2752929	6'-sialyllactose ameliorates the ototoxic effects of the aminoglycoside antibiotic neomycin in susceptible mice	2023	Frontiers in immunology	1664-3224	14		1264060	Abou Assale, Tawfik and Kuenzel, Thomas and Schink, Tamara and Shahraz, Anahita and Neumann, Harald and Klaus, Christine	http://ovidsp.ovid.com/ovidweb.cgi?T=JS&PAGE=reference&D=medl&NEWS=N&AN=38130726				Sialic acids are terminal sugars of the cellular glycocalyx and are highly abundant in the nervous tissue. Sialylation is sensed by the innate immune system and acts as an inhibitory immune checkpoint. Aminoglycoside antibiotics such as neomycin have been shown to activate tissue macrophages and induce ototoxicity. In this study, we investigated the systemic subcutaneous application of the human …	RAYYAN-INCLUSION: {"Nathan"=>"Excluded"}	https://dx.doi.org/10.3389/fimmu.2023.1264060	Mice;Animals;Humans;Neomycin/to [Toxicity];*Neomycin;*Ototoxicity;Anti-Bacterial Agents/ae [Adverse Effects];Aminoglycosides;Anti-Inflammatory Agents/pd [Pharmacology];Anti-Bacterial Agents;Neomycin;Paromomycin;Framycetin
rayyan-2752930	Microscopic Polyangiitis with an Atypical Presentation	2023	Indian Journal of Rheumatology	0973-3698	18	4	326-329	Acharya, P. R. and Sharma, D. and Kamath, S. and Shenoy, S. and Magazine, R.	http://ajws.elsevier.com/ajws3/a260607.asp?volume=2&journal_issn=0973-3698 http://ovidsp.ovid.com/ovidweb.cgi?T=JS&PAGE=reference&D=emexb&NEWS=N&AN=2029165722	English		P.R. Acharya, Department of Respiratory Medicine, Kasturba Medical College, Manipal Academy of Higher Education, Karnataka, Manipal 575 001, India. E-mail: preetam.acharya@manipal.edu	Microscopic polyangiitis (MPA) is an antineutrophil cytoplasmic autoantibody-associated vasculitis, usually affecting the small vessels in the form of systemic necrotizing vasculitis. It commonly manifests as diffuse alveolar hemorrhage and rapidly progressive glomerulonephritis but may present with the involvement of multiple organs. Timely diagnosis at an early localized stage is crucial for in…	RAYYAN-INCLUSION: {"Nathan"=>"Excluded"}	https://dx.doi.org/10.4103/injr.injr_169_22	adult;alanine aminotransferase blood level;ambient air;antibody titer;arterial gas;article;aspartate aminotransferase blood level;auscultation;bilateral pneumonia/di [Diagnosis];blood gas analysis;breathing rate;bronchoscopy;case report;clinical article;clinical feature;clinical protocol;computer assisted tomography;creatinine blood level;delayed diagnosis;disease association;disease classificati…
rayyan-2752931	Differentiation capacity of dental pulp stem cell into inner ear hair cell using an in vitro assay: a preliminary step toward treating sensorineural hearing loss	2022	European Archives of Oto-Rhino-Laryngology	0937-4477	279	4	1805-1812	Adriztina, I. and Munir, D. and Sandra, F. and Ichwan, M. and Bashiruddin, J. and Putra, I. B. and Farhat and Sembiring, R. J. and Sartika, C. R. and Chouw, A. and Pratiwi, E. D.	<Go to ISI>://WOS:000651663100001				Purpose Sensorineural hearing loss (SNHL) is commonly caused by the death or dysfunction of cochlear cell types as a result of their lack of regenerative capacity. However, regenerative medicine, such as stem cell therapy, has become a promising tool to cure many diseases, including hearing loss. In this study, we determined whether DPSCs could differentiate into cochlear hair cell in vitro. Meth…	Adriztina, Indri Munir, Delfitri Sandra, Ferry Ichwan, Muhamad Bashiruddin, Jenny Putra, Imam Budi Farhat Sembiring, Rosita Juwita Sartika, Cynthia Retna Chouw, Angliana Pratiwi, Endah Dianty Sandra, Ferry/AAN-9713-2020 Sandra, Ferry/0000-0002-5852-1074; Adriztina, indri/0000-0003-0651-9594 1434-4726 | RAYYAN-INCLUSION: {"Nathan"=>"Excluded"}	10.1007/s00405-021-06864-9
rayyan-2752932	Scaffolds for auditory nerve regeneration	2019	Handbook of Tissue Engineering Scaffolds, Vol 2	978-0-08-102562-8; 978-0-08-102561-1			123-143	Afjeh-Dana, E. and Ashtari, K. and Milan, P. B. and Mozafari, M. and Sefat, F. and Atala, A.	<Go to ISI>://WOS:000561993300007					Afjeh-Dana, Elham Ashtari, Khadijeh Milan, Peiman Brouki Brouki Milan, peiman/0000-0002-3602-2960 2049-9485 | RAYYAN-INCLUSION: {"Nathan"=>"Excluded"}	10.1016/b978-0-08-102561-1.00005-1	Nerve Regeneration;Cochlear Nerve;Regeneration
rayyan-2752933	Metabolism and gene sequence variation in Turicella otitidis implies its adaptability and pathogenicity in extra-otic infection: a systematic review	2023	BMC Infectious Diseases	14712334 (ISSN)	23	1		Ahamad, A. and Yuan, C. and Chung, C. and Blair, B. and Tran, A. and Tehreem, B.	https://www.scopus.com/inward/record.uri?eid=2-s2.0-85175073972&doi=10.1186%2fs12879-023-08721-y&partnerID=40&md5=b24d9b110fa3ebe9dc127b01564419b8	English		Clinical Laboratory Sciences Program, School of Health Profession, Stony Brook University, Stony Brook, NY, United States Department of Neuroscience and Behavior, Stony Brook University, Stony Brook, NY, United States Department of Pathology, Clinical Microbiology, NYU Langone Health, New York, NY, United States Department of Pediatrics- SUNY Down State, Brooklyn, NY, United States	Turicella otitidis belongs to the Corynebacteriaceae family and is a normal inhabitant of the ear and exists in a commensal relationship with its host. In children, T. otitidis is frequently associated with otitis media. The emergence of Turicella otitidis as a pathogen is concerning, particularly due to the limited availability of data on its pathogenic properties. The objective of this study is…	Export Date: 19 March 2024; Cited By: 0; Correspondence Address: A. Ahamad; Department of Pathology, Clinical Microbiology, NYU Langone Health, New York, United States; email: afrinash.ahamad@stonybrookmedicine.edu; CODEN: BIDMB | RAYYAN-INCLUSION: {"Nathan"=>"Excluded"}	10.1186/s12879-023-08721-y	Corynebacterium;Extra-otic;Otitis media;Turicella otitidis;Actinomycetales;Child;Corynebacterium otitidis;Humans;Virulence;amoxicillin;amoxicillin plus clavulanic acid;antibiotic agent;beclometasone;beta lactam antibiotic;cefotaxime;cefuroxime;ciprofloxacin;ciprofloxacin plus dexamethasone;clioquinol;cloxacillin;fosfomycin;gatifloxacin;meropenem;rifampicin;tobramycin;vancomycin;acute lymphoblasti…
rayyan-2752934	Effectiveness of mometasone furoate nasal spray on tympanometric results and hearing loss in children with otitis media with effusion	2022	Egyptian Journal of Otolaryngology	10125574 (ISSN)	38	1		Ahmed, M. R. and Eldeeb, W. E.	https://www.scopus.com/inward/record.uri?eid=2-s2.0-85131810406&doi=10.1186%2fs43163-022-00225-x&partnerID=40&md5=371e8755868600ec136dc6facbaf65e2	English		Faculty of Medicine, Suez Canal University, Ismailia, Egypt	Background: Otitis media with effusion (OME) is one of the commonest causes of hearing loss in children. Oral and nasal topical steroids alone or combined with antibiotics lead to its quicker resolution. The aim of this study was the assessment of the efficacy of mometasone furoate nasal spray in conjunction with oral antibiotics for management of OME in children. One hundred sixty-eight children…	Export Date: 19 March 2024; Cited By: 1; Correspondence Address: M.R. Ahmed; Faculty of Medicine, Suez Canal University, Ismailia, Egypt; email: m_rifaat@hotmail.com | RAYYAN-INCLUSION: {"Nathan"=>"Excluded"}	10.1186/s43163-022-00225-x	Effusion;Hearing loss;Mometasone;Otitis media;Topical steroid;Tympanometry;amoxicillin plus clavulanic acid;mometasone furoate;nose spray;air bone gap;Article;auditory system parameters;auditory tube;child;combination drug therapy;controlled study;drug efficacy;eardrum disease;hearing;hearing impairment;human;image analysis;major clinical study;middle ear;monotherapy;physical examination;pure ton…
rayyan-2752935	A CASE OF CATASTROPHIC ANTIPHOSPHOLIPID SYNDROME PRESENTING AS CENTRAL AND PERIPHERAL THROMBOSIS	2021	European Journal of Case Reports in Internal Medicine	2284-2594	8		382-383	Ahmed, S. and Nasrin, T. and Steel, L.	https://www.ejcrim.com/index.php/EJCRIM/article/view/2494/2607 http://ovidsp.ovid.com/ovidweb.cgi?T=JS&PAGE=reference&D=emexb&NEWS=N&AN=643510264	English		S. Ahmed, Colchester Hospital, Internal Medicine, Fingringhoe, Colchester, United Kingdom	Case Description: A 50 year old lady presented to the Emergency Department with bilateral leg and abdominal pain. CT Angiogram demonstrated complete thrombus of the infrarenal abdominal aorta; extending to the common iliac and external iliac arteries bilaterally; an aortic stent was hence inserted. Two weeks later readmission occurred with bilateral leg pain and doppler revealed a tight stenosis …	RAYYAN-INCLUSION: {"Nathan"=>"Excluded"}	https://dx.doi.org/10.12890/2021_V8Sup1	abdominal aorta;abdominal aortic wall;abdominal pain;amputation;aortic stent;aortitis;bilateral hearing loss;case report;*catastrophic antiphospholipid syndrome;Caucasian;chemosis;clinical article;Cogan syndrome;conference abstract;conjunctivitis;coughing;Coxiella burnetii;diagnosis;drug combination;drug therapy;echocardiograph;echocardiography;emergency ward;erythrocyte sedimentation rate;extern…
rayyan-2752936	Higher Brain Uptake of Gentamicin and Ceftazidime under Isoflurane Anesthesia Compared to Ketamine/Xylazine	2024	Pharmaceutics	19994923 (ISSN)	16	1		Ahn, Y. and Patil, C. D. and Nozohouri, E. and Zoubi, S. and Patel, D. and Bickel, U.	https://www.scopus.com/inward/record.uri?eid=2-s2.0-85183405229&doi=10.3390%2fpharmaceutics16010135&partnerID=40&md5=01b47436b75e7a031cdee247fbb8227b	English		Research Center of Heart, Brain, Hormone and Healthy Aging, LKS Faculty of Medicine, The University of Hong Kong, Hong Kong Center for Blood-Brain Barrier Research, Jerry H. Hodge School of Pharmacy, Texas Tech University Health Sciences Center, Amarillo, 79106, TX, United States	We have recently shown that the volatile anesthetics isoflurane and sevoflurane acutely enhance the brain uptake of the hydrophilic markers sucrose and mannitol about two-fold from an awake condition, while the combined injection of the anesthetic agents ketamine and xylazine has no effect. The present study investigated two small-molecule hydrophilic drugs with potential neurotoxicity, the antib…	Export Date: 19 March 2024; Cited By: 0; Correspondence Address: U. Bickel; Research Center of Heart, Brain, Hormone and Healthy Aging, LKS Faculty of Medicine, The University of Hong Kong, Hong Kong; email: ulrich.bickel@ttuhsc.edu | RAYYAN-INCLUSION: {"Nathan"=>"Excluded"}	10.3390/pharmaceutics16010135	blood–brain barrier;ceftazidime;gentamicin;isoflurane;permeability;antibiotic agent;ketamine;sevoflurane;tobramycin;xylazine;anesthesia;animal experiment;Article;blood brain barrier;brain homogenate;capillary endothelial cell;clinical significance;drug uptake;electric resistance;endothelium cell;hair cell (inner ear);high performance liquid chromatography;histology;induced pluripotent stem cell;i…
rayyan-2752937	The overexpression of Rps14 in Lgr5+ progenitor cells promotes hair cell regeneration in the postnatal mouse cochlea	2023	Engineered Regeneration	2666-1381 (electronic) 2666-1381	4	3	328-336	Ai, J. and Jiang, P. and Huang, J. and Xiao, H. and Lin, Y. and Dai, M. and Wang, Y. and Zhang, Y. and Tian, M. and Chai, R. and Zhang, S.	https://www.sciencedirect.com/science/journal/26661381 http://ovidsp.ovid.com/ovidweb.cgi?T=JS&PAGE=reference&D=emexb&NEWS=N&AN=2024282684	English		S. Zhang, State Key Laboratory of Digital Medical Engineering, Department of Otolaryngology Head and Neck Surgery, Zhongda Hospital, School of Life Sciences and Technology, Advanced Institute for Life and Health, Jiangsu Province High-Tech Key Laboratory for Bio-Medical Research, Southeast University, Nanjing 210096, China. E-mail: zhangshasha@seu.edu.cn	Sensory hair cells (HCs) in the cochlea cannot regenerate spontaneously in adult mammals after being damaged by external or genetic factors. However, several genes and signaling pathways are reported to induce cochlear HC regeneration at the early neonatal stage. Rps14 encodes a ribosomal protein that is involved in the regulation of cell differentiation and proliferation in mammals. However, its…	RAYYAN-INCLUSION: {"Nathan"=>"Excluded"}	https://dx.doi.org/10.1016/j.engreg.2023.04.006	animal cell;animal experiment;animal model;animal tissue;article;cell differentiation;cell proliferation;*cell regeneration;*cochlear hair cell;confocal laser scanning microscopy;controlled study;CRISPR Cas system;female;gene expression;gene knockdown;*gene overexpression;gene sequence;gene targeting;genetic transcription;genotyping;*hearing impairment;image analysis;immunofluorescence;inner pill…
rayyan-2752938	Targeting CXCL1 chemokine signaling for treating cisplatin ototoxicity	2023	Frontiers in Immunology	1664-3224 (electronic) 1664-3224	14		1125948	Al Aameri, R. F. H. and Alanisi, E. M. A. and Oluwatosin, A. and Al Sallami, D. and Sheth, S. and Alberts, I. and Patel, S. and Rybak, L. P. and Ramkumar, V.	https://www.frontiersin.org/journals/immunology# http://ovidsp.ovid.com/ovidweb.cgi?T=JS&PAGE=reference&D=emexa&NEWS=N&AN=2022629767	English		V. Ramkumar, Department of Pharmacology, Southern Illinois University School of Medicine, Springfield, IL, United States. E-mail: vramkumar@siumed.edu	Cisplatin is chemotherapy used for solid tumor treatment like lung, bladder, head and neck, ovarian and testicular cancers. However, cisplatin-induced ototoxicity limits the utility of this agent in cancer patients, especially when dose escalations are needed. Ototoxicity is associated with cochlear cell death through DNA damage, the generation of reactive oxygen species (ROS) and the consequent …	RAYYAN-INCLUSION: {"Nathan"=>"Excluded"}	https://dx.doi.org/10.3389/fimmu.2023.1125948	adult;animal experiment;apoptosis;article;cell death;cell migration;cochlea;cochlear synaptopathy;controlled study;Corti organ;DNA damage;excitotoxicity;ganglion;gene expression;hair cell (inner ear);hearing impairment;immunocompetent cell;immunohistochemistry;immunoreactivity;inflammation;macrophage;male;mouse;necrosis;nonhuman;*ototoxicity;protein expression;rat;real time polymerase chain react…
rayyan-2752939	Assessing genetic diversity and defining signatures of positive selection on the genome of dromedary camels from the southeast of the Arabian Peninsula	2023	Frontiers in veterinary science	2297-1769	10		1296610	Al Abri, Mohammad and Alfoudari, Ahmad and Mohammad, Zainab and Almathen, Faisal and Al-Marzooqi, Waleed and Al-Hajri, Salim and Al-Amri, Mahmood and Bahbahani, Hussain	http://ovidsp.ovid.com/ovidweb.cgi?T=JS&PAGE=reference&D=pmnm&NEWS=N&AN=38098998				Dromedary camels (Camelus dromedarius) are members of the Camelini tribe within the Camelidae family. They are distributed throughout North Africa, the Arabian Peninsula and Southeast Asia. This domestic species is characterized by its superior adaptability to the harsh desert environment. In this study, whole autosomal data of 29 dromedary samples from the Southeast Arabian Peninsula in Oman; 10…	RAYYAN-INCLUSION: {"Nathan"=>"Excluded"}	https://dx.doi.org/10.3389/fvets.2023.1296610	Genetic Variation;Southeastern United States;Genome;Genomics
rayyan-2752940	Bilateral cochlear implants in a case of spondyloenchondrodysplasia with sensorineural hearing loss: Case report	2024	International journal of surgery case reports	2210-2612	115		109203	Al Muslat, Arwa A. and Alamry, Saleh S.	http://ovidsp.ovid.com/ovidweb.cgi?T=JS&PAGE=reference&D=pmnm&NEWS=N&AN=38219511				INTRODUCTION: Spondyloenchondrodysplasia (SPENCD) is a rare autosomal recessive skeletal dysplasia caused by acid phosphates 5 gene mutation. SPENCD has multisystemic manifestations including enchondromas in the long bones or pelvis, skeletal anomalies, immune dysfunctions, and neurological impairments. Out of the wide spectrum of presentation in SPENCD, hearing loss is one of the least presented…	RAYYAN-INCLUSION: {"Nathan"=>"Excluded"}	https://dx.doi.org/10.1016/j.ijscr.2023.109203
rayyan-2752941	Ramsay Hunt Syndrome With Cranial Polyneuropathy and Delayed Facial Nerve Palsy: A Case Report	2022	Cureus	2168-8184	14	7	e27434	Al-Ani, Raid M.	http://ovidsp.ovid.com/ovidweb.cgi?T=JS&PAGE=reference&D=pmnm7&NEWS=N&AN=36051720				Herpes zoster oticus is a viral disease caused by the reactivation of the varicella-zoster virus at the geniculate ganglion. The hallmark of the condition is multiple unilateral erythematous vesicles, which are distributed over the auricle and preceded by severe otalgia. If these symptoms are associated with facial nerve palsy, the condition is called Ramsay Hunt syndrome (RHS) which is usually a…	RAYYAN-INCLUSION: {"Nathan"=>"Excluded"}	https://dx.doi.org/10.7759/cureus.27434	Oculomotor Nerve Diseases;Herpes Zoster Oticus;Polyneuropathies
rayyan-2752942	Catastrophic Bilateral Sudden Sensorineural Hearing Loss Due to Mumps: Report of Two Cases	2023	Turkish Journal of Ear Nose and Throat	26024837 (ISSN)	33	4	128-130	Al-Balasi, A. and Omer, D.	https://www.scopus.com/inward/record.uri?eid=2-s2.0-85181707477&doi=10.26650%2fTr-ENT.2023.1327190&partnerID=40&md5=8c6c1cb1eae4afbc3d32a94637d571d2	English		Thamar University, Al-Balasi Hospital, Department of Otorhinolaryngology Head and Neck Surgery, Dhamar, Yemen	Mumps is an acute self-limiting systemic disease that can potentially cause serious complications. One of its well-known complications is sensorineural hearing loss. Cases of SNHL associated with mumps are only reported in 1/1000 cases. This condition is also known for its poor prognostic feature regarding the restoration of hearing. Case report: patient 1: A 10-year-old immunized boy complaining…	Export Date: 19 March 2024; Cited By: 0; Correspondence Address: D. Omer; Thamar University, Al-Balasi Hospital, Department of Otorhinolaryngology Head and Neck Surgery, Dhamar, Yemen; email: goldenheathers@gmail.com | RAYYAN-INCLUSION: {"Nathan"=>"Excluded"}	10.26650/Tr-ENT.2023.1327190	deafness;Hearing loss;mumps
rayyan-2752943	A hybrid machine learning feature selection model—HMLFSM to enhance gene classification applied to multiple colon cancers dataset	2023	PLoS ONE	19326203 (ISSN)	18	11		Al-Rajab, M. and Lu, J. and Xu, Q. and Kentour, M. and Sawsa, A. and Shuweikeh, E. and Joy, M. and Arasaradnam, R.	https://www.scopus.com/inward/record.uri?eid=2-s2.0-85175804050&doi=10.1371%2fjournal.pone.0286791&partnerID=40&md5=c47dd7145228dfaab9cf2df9bbd7c89d	English		College of Engineering, Abu Dhabi University, Abu Dhabi, United Arab Emirates School of Computing and Engineering, University of Huddersfield, Huddersfield, United Kingdom Bradford Teaching Hospitals NHS Foundation Trust, Bradford, United Kingdom University of Warwick, Coventry, United Kingdom University Hospital Coventry & Warwickshire, Coventry, United Kingdom	Colon cancer is a significant global health problem, and early detection is critical for improving survival rates. Traditional detection methods, such as colonoscopies, can be invasive and uncomfortable for patients. Machine Learning (ML) algorithms have emerged as a promising approach for non-invasive colon cancer classification using genetic data or patient demographics and medical history. One…	Export Date: 19 March 2024; Cited By: 0; Correspondence Address: M. Al-Rajab; College of Engineering, Abu Dhabi University, Abu Dhabi, United Arab Emirates; email: murad.al-rajab@adu.ac.ae; CODEN: POLNC | RAYYAN-INCLUSION: {"Nathan"=>"Excluded"}	10.1371/journal.pone.0286791	Algorithms;Colonic Neoplasms;Humans;Machine Learning;Support Vector Machine;Article;binocular convergence;classification algorithm;colon cancer;computer simulation;DNA microarray;evoked brain stem auditory response;gene expression;genetic model;human;immune response;leukemia;lung cancer;particle swarm optimization;prediction;prostate tumor;sensitivity and specificity;tumor biopsy;algorithm;colon …
rayyan-2752944	Improve sleep in critically ill patients: Study protocol for a randomized controlled trial for a multi-component intervention of environment control in the ICU	2023	PLoS ONE	1932-6203 (electronic) 1932-6203	18	5	e0286180	Alegria, L. and Brockmann, P. and Repetto, P. and Leonard, D. and Cadiz, R. and Paredes, F. and Rojas, I. and Moya, A. and Oviedo, V. and Garcia, P. and Bakker, J.	https://journals.plos.org/plosone/article/file?id=10.1371/journal.pone.0286180&type=printable http://ovidsp.ovid.com/ovidweb.cgi?T=JS&PAGE=reference&D=emed25&NEWS=N&AN=2024765593	English		L. Alegria, Intensive Care Medicine Department, School of Medicine, Pontificia Universidad Catolica de Chile, Santiago, Chile. E-mail: lmalegri@uc.cl	Introduction In critically ill patients, sleep and circadian rhythms are greatly altered. These disturbances have been associated with adverse consequences, including increased mortality. Factors associated with the ICU environment, such as exposure to inadequate light and noise levels during the day and night or inflexible schedules of daily care activities, have been described as playing an ess…	RAYYAN-INCLUSION: {"Nathan"=>"Excluded"}	https://dx.doi.org/10.1371/journal.pone.0286180	actimetry;acute disease;adult;article;auditory masking;circadian rhythm;clinical outcome;*clinical trial protocol;controlled study;*critically ill patient;defense mechanism;delirium;follow up;hospital discharge;human;hydrocortisone blood level;intensive care;*intensive care unit;light;longitudinal study;major clinical study;mental disease/co [Complication];noise;oscillation;parallel design;patien…
rayyan-2752945	Anti-Leucine-Rich Glioma-Inactivated 1 (Anti-LGI 1) Limbic Encephalitis and New-Onset Psychosis: A Case Report	2023	Cureus	2168-8184	15	3	e36223	Alho, Antonio and Santos, Nuria F. and Felicio, Rita and Vieira, Carlos J.	http://ovidsp.ovid.com/ovidweb.cgi?T=JS&PAGE=reference&D=pmnm8&NEWS=N&AN=37069884				Anti-leucine-rich glioma-inactivated 1 limbic encephalitis (Anti-LGI 1 LE) is a subtype of autoimmune encephalitis (AE) and the most common cause of limbic encephalitis (LE). Clinically, it can have an acute to sub-acute onset of confusion and cognitive impairment, facial-brachial dystonic seizures (FDBS), and psychiatric disturbances. The clinical manifestations are varied, and its diagnosis req…	RAYYAN-INCLUSION: {"Nathan"=>"Excluded"}	https://dx.doi.org/10.7759/cureus.36223	Glioma;Leucine;Encephalitis;Psychotic Disorders
rayyan-2752946	The impact of e-cigarette exposure on different organ systems: A review of recent evidence and future perspectives	2023	Journal of Hazardous Materials	03043894 (ISSN)	457			Ali, N. and Xavier, J. and Engur, M. and Pv, M. and Bernardino de la Serna, J.	https://www.scopus.com/inward/record.uri?eid=2-s2.0-85161860345&doi=10.1016%2fj.jhazmat.2023.131828&partnerID=40&md5=7e44f1b72e81cbf7849bf13ce4116b63	English		National Heart and Lung Institute, Imperial College London, Sir Alexander Fleming Building, London, SW7 2AZ, United Kingdom Department of Biochemistry and Molecular Biology, Shahjalal University of Science and Technology, Sylhet, 3114, Bangladesh Toxicology Division, Biomedical Technology Wing, Sree Chitra Tirunal Institute for Medical Sciences and Technology (Govt. of India), Poojapura, Kerala, …	The use of electronic cigarettes (e-cigs) is rapidly increasing worldwide and is promoted as a smoking cessation tool. The impact of traditional cigs on human health has been well-defined in both animal and human studies. In contrast, little is known about the adverse effects of e-cigs exposure on human health. This review summarizes the impact of e-cigs exposure on different organ systems based …	Export Date: 19 March 2024; Cited By: 6; Correspondence Address: N. Ali; National Heart and Lung Institute, Imperial College London, London, Sir Alexander Fleming Building, SW7 2AZ, United Kingdom; email: md-nurshad.ali@imperial.ac.uk; J. Bernardino de la Serna; National Heart and Lung Institute, Imperial College London, London, Sir Alexander Fleming Building, SW7 2AZ, United Kingdom; email: j.be…	10.1016/j.jhazmat.2023.131828	Electronic cigarettes;Exposure;Health effects;Organ system;Animals;Electronic Nicotine Delivery Systems;Humans;Prospective Studies;Smoking Cessation;Adverse effect;Electronic cigarette;Future perspectives;Human health;Human study;Long term exposure;Organ systems;Smoking cessations;health impact;health risk;manufacturing;smoking;tobacco;auditory system;bone marrow mesenchymal stem cell;cardiovascu…
rayyan-2752947	Old World Screwworm myiasis: First report of auricular Chrysomya bezziana myiasis in a dog in Singapore	2024	Veterinary Parasitology: Regional Studies and Reports	24059390 (ISSN)	48			Alimsijah, P. I. and Ang, C. Y. and Han, H. S.	https://www.scopus.com/inward/record.uri?eid=2-s2.0-85182984684&doi=10.1016%2fj.vprsr.2024.100991&partnerID=40&md5=bb2793daae4a7cc95de33a9be5d4cd4a	English		Mount Pleasant Animal Clinic East, 152 East Coast Road, 428855, Singapore Veterinary Emergency and Specialty Hospital, 232 Whitley Road, 297824, Singapore	A German Shepherd dog was presented to a referral practice for screwworm myiasis affecting the ear. The successful management involved killing the larvae with afoxolaner plus milbemycin oxime and using video otoscopy to completely remove dead larvae. To the best of our knowledge, this is the first case report of auricular myiasis by Chrysomya bezziana in a dog in Singapore and the first report of…	Export Date: 19 March 2024; Cited By: 0; Correspondence Address: P.I. Alimsijah; Mount Pleasant Animal Clinic East, 152 East Coast Road, 428855, Singapore; email: putri.alimsijah@mountpleasant.com.sg | RAYYAN-INCLUSION: {"Nathan"=>"Excluded"}	10.1016/j.vprsr.2024.100991	Afoxolaner;Auricular;Chrysomya bezziana;Dog;Myiasis;Screw worm;Animals;Diptera;Dog Diseases;Dogs;Larva;Screw Worm Infection;Singapore;afoxolaner plus milbemycin oxime;amoxicillin;atipamezole;betamethasone;butorphanol;chlorhexidine;clotrimazole;dexamethasone;ear drops;enrofloxacin;gentamicin;hydrocortisone acetate plus neomycin;isoflurane;medetomidine;miconazole;oxygen;polymyxin B;prednisolone;pro…
rayyan-2752948	Efficacy of intratympanic steroid therapy for severe and profound sudden sensorineural hearing loss	2024	American Journal of Otolaryngology - Head and Neck Medicine and Surgery	01960709 (ISSN)	45	2		Aliyeva, A. and Edizer, D. T.	https://www.scopus.com/inward/record.uri?eid=2-s2.0-85179812072&doi=10.1016%2fj.amjoto.2023.104170&partnerID=40&md5=c7463cc3d191ff391df818d5f3c54c63	English		The Division of the Otolaryngology, The Cincinnati Children's Hospital Medical Center, OH, United States Neuroscience Doctoral Program, Yeditepe University, Istanbul, Turkey Department Of Otorhinolaryngology, School of Medicine, Acibadem University, Istanbul, Turkey	Background: Intratympanic steroids (ITS) in treating sudden sensorineural hearing loss (SSNHL) have become more widespread. Aim: This study investigates whether ITS treatment provides additional benefits when combined with systemic steroids (SS) in patients with severe and profound SSNHL. Materials and methods: Patients diagnosed with severe and profound SSNHL were divided into two groups: SS gro…	Export Date: 19 March 2024; Cited By: 0; Correspondence Address: A. Aliyeva; Neuroscience Doctoral Program, Yeditepe University, Istanbul, Turkey; email: dr.aynuraliyeva86@gmail.com; CODEN: AJOTD | RAYYAN-INCLUSION: {"Nathan"=>"Included"}	10.1016/j.amjoto.2023.104170	Hearing recovery;Intratympanic steroid;Sudden sensorineural hearing loss;Systemic steroids;dexamethasone;proton pump inhibitor;adult;age;Article;auditory threshold;cohort analysis;comparative study;convalescence;drug dose reduction;drug efficacy;female;frequency;gastrointestinal symptom;hearing;human;major clinical study;male;middle aged;normal value;perception deafness;perceptive threshold;pure …
rayyan-2752949	A Double-Blind, Randomized, Placebo-controlled Trial of Long-Term Doxycycline Therapy on Exacerbation Rate in Patients with Stable Chronic Obstructive Pulmonary Disease	2023	American Journal of Respiratory and Critical Care Medicine	1073449X (ISSN)	208	5	549-558	Allinson, J. P. and Vlies, B. H. and Brill, S. E. and Law, M. and Burnside, G. and Finney, L. J. and Alves-Moreira, L. and Donaldson, G. C. and Calverley, P. M. A. and Walker, P. P. and Wedzicha, J. A.	https://www.scopus.com/inward/record.uri?eid=2-s2.0-85170438390&doi=10.1164%2frccm.202212-2287OC&partnerID=40&md5=8947b8e7fda109598cc35c67db78dec9	English		National Heart and Lung Institute, Imperial College London, London, United Kingdom Department of Respiratory Medicine, Royal Brompton Hospital, London, United Kingdom School of Aging and Chronic Disease, University of Liverpool, Liverpool, United Kingdom Department of Health Data Science, University of Liverpool, Liverpool, United Kingdom Hub for Trials Methodology Research, Medical Research Coun…	Rationale: Chronic obstructive pulmonary disease (COPD) exacerbations are a major cause of morbidity and mortality, and preventing them is a key treatment target. Long-term macrolide treatment is effective at reducing exacerbations, but there is a paucity of evidence for other antibiotic classes. Objectives: To assess whether 12-month use of doxycycline reduces the exacerbation rate in people wit…	Export Date: 19 March 2024; Cited By: 2; CODEN: AJCME | RAYYAN-INCLUSION: {"Nathan"=>"Excluded"}	10.1164/rccm.202212-2287OC	antibiotic;chronic obstructive pulmonary disease;clinical trial;exacerbations;long-term;Adrenal Cortex Hormones;Anti-Bacterial Agents;Disease Progression;Double-Blind Method;Doxycycline;Eosinophils;Humans;Pulmonary Disease, Chronic Obstructive;beta adrenergic receptor stimulating agent;bronchodilating agent;C reactive protein;corticosteroid;long acting drug;muscarinic receptor blocking agent;pred…
rayyan-2752950	Persistent Macular Edema in a Pediatric Vogt-Koyanagi-Harada Disease Patient: A Case Report	2022	Cureus	2168-8184	14	9	e29635	Almasoudi, Eid A. and Alzwaihri, Abubakr S. and Alqahtani, Abdullah S.	http://ovidsp.ovid.com/ovidweb.cgi?T=JS&PAGE=reference&D=pmnm7&NEWS=N&AN=36321047				Vogt-Koyanagi-Harada disease (VKHD) is a rare multisystemic granulomatous disorder that mainly affects the central nervous system, eyes, inner ears, and skin, basically organs rich with melanocytes. This case report describes an 11-year-old Saudi Arabian female who presented with a six-month history of decrease in vision in both eyes associated with neck pain, right ankle pain, fatigability, and …	RAYYAN-INCLUSION: {"Nathan"=>"Excluded"}	https://dx.doi.org/10.7759/cureus.29635
rayyan-2752951	Comparative Study of Audiovestibular Symptoms between Early and Late Variants of COVID-19	2022	Audiology Research	20394349 (ISSN)	12	6	680-695	Almishaal, A. A.	https://www.scopus.com/inward/record.uri?eid=2-s2.0-85144653435&doi=10.3390%2faudiolres12060065&partnerID=40&md5=0cd5bcd533e7aa15ebc868fcedc5ed08	English		Department of Speech-Language Pathology and Audiology, College of Applied Medical Sciences, University of Hail, Hail, 55476, Saudi Arabia	Audiovestibular symptoms during the acute phase of the corona virus disease 2019 (COVID-19), have been reported for earlier waves of the pandemic, while no studies investigated nor compared audiovestibular manifestations during subsequent waves of COVID-19. In the current study, we aimed to compare the occurrence of audiovestibular symptoms associated with COVID-19 between the alpha/beta, delta, …	Export Date: 19 March 2024; Cited By: 4; Correspondence Address: A.A. Almishaal; Department of Speech-Language Pathology and Audiology, College of Applied Medical Sciences, University of Hail, Hail, 55476, Saudi Arabia; email: a.almishaal@uoh.edu.sa | RAYYAN-INCLUSION: {"Nathan"=>"Excluded"}	10.3390/audiolres12060065	Audiovestibular;COVID-19;dizziness;hearing loss;SARS-CoV-2;tinnitus;vertigo;dexamethasone;favipiravir;hydroxychloroquine;remdesivir;adult;anemia;arthralgia;Article;audiometry;backache;chronic respiratory tract disease;comorbidity;comparative study;controlled study;coronavirus disease 2019;coughing;diabetes mellitus;diarrhea;dyspnea;fatigue;female;fever;head injury;headache;hearing impairment;hear…
rayyan-2752952	Transcription factor induced conversion of human fibroblasts towards the hair cell lineage	2018	PLoS ONE	1932-6203 (electronic) 1932-6203	13	7	e0200210	Alonso, M. B. D. and Hernandez, I. L. and Angel de la Fuente, M. and Garcia-Sancho, J. and Giraldez, F. and Schimmang, T.	http://journals.plos.org/plosone/article/file?id=10.1371/journal.pone.0200210&type=printable http://ovidsp.ovid.com/ovidweb.cgi?T=JS&PAGE=reference&D=emexb&NEWS=N&AN=622895320	English		M.B.D. Alonso, Instituto de Biologia y Genetica Molecular, Universidad de Valladolid y Consejo Superior de Investigaciones Cientificas, C/Sanz y Fores 3, Valladolid, Spain. E-mail: mbduran@ibgm.uva.es	Hearing loss is the most common sensorineural disorder, affecting over 5% of the population worldwide. Its most frequent cause is the loss of hair cells (HCs), the mechanosensory receptors of the cochlea. HCs transduce incoming sounds into electrical signals that activate auditory neurons, which in turn send this information to the brain. Although some spontaneous HC regeneration has been observe…	RAYYAN-INCLUSION: {"Nathan"=>"Excluded"}	https://dx.doi.org/10.1371/journal.pone.0200210	article;*biotransformation;cell culture;cell differentiation;*cell lineage;cell maturation;cell regeneration;cell transdifferentiation;controlled study;embryo;embryonic stem cell;*fibroblast;gene expression;gene function;gene overexpression;*hair cell;human;human cell;human tissue;immunocytochemistry;pluripotent stem cell;polymerase chain reaction;quantitative analysis;RNA sequence;*somatic cell;…
rayyan-2752953	The clinical features of OSTM1-associated malignant infantile osteopetrosis: A retrospective, single-center experience over one decade	2023	American Journal of Medical Genetics, Part A	15524825 (ISSN)	191	2	459-468	Alotaibi, Q. and Dighe, M. and Aldaihani, S.	https://www.scopus.com/inward/record.uri?eid=2-s2.0-85143229461&doi=10.1002%2fajmg.a.63042&partnerID=40&md5=9ae3830033ebeca9e9ebc3973bd5434d	English		Pediatric Department, Aladan Hospital, Al-Masayel, Kuwait	Mutation in OSTM1 give rise to the rarest and most lethal subtype of malignant infantile osteopetrosis (MIOP), and an improved understanding of OSTM1-associated MIOP would help with informed decision-making regarding symptom management and early palliative care referral. This retrospective study describes the clinical and laboratory features of patients with a genetic diagnosis of OSTM1 MIOP made…	Export Date: 19 March 2024; Cited By: 0; Correspondence Address: Q. Alotaibi; Pediatric Department, Aladan Hospital, Al-Masayel, Kuwait; email: qalotaibi@gmail.com; CODEN: AJMGD | RAYYAN-INCLUSION: {"Nathan"=>"Excluded"}	10.1002/ajmg.a.63042	neurodegeneration;osteopetrosis;OSTM1;pain;palliative care;Child;Female;Homozygote;Humans;Infant;Male;Membrane Proteins;Neurodegenerative Diseases;Retrospective Studies;Sequence Deletion;Ubiquitin-Protein Ligases;benzodiazepine;membrane protein;OSTM1 protein, human;ubiquitin protein ligase;Albers Schoenberg disease;anemia;Article;blood cell count;bone density;brain hemorrhage;brain ventricle hemo…
rayyan-2752954	Case report: Nasopharyngeal mucormycosis, atypical presentation in a seventy-year-old diabetic lady	2022	International journal of surgery case reports	2210-2612	96		107297	Alsaeedi, Bashayer Salem and Alzamel, Hussein Ali and Alrasheedi, Ahmad Rasheed and Bhat, Imtiyaz Nawaz	http://ovidsp.ovid.com/ovidweb.cgi?T=JS&PAGE=reference&D=pmnm7&NEWS=N&AN=35724502				INTRODUCTION AND IMPORTANCE: Mucormycosis is rare type of infection yet, it is common in patient with Diabetes Mellitus and immune deficiencies. Mucormycosis mostly target the rhino-orbito-cerebral region, hence the common presenting symptoms are nasal symptoms followed by orbito-cerebral symptoms., CASE PRESENTATION: Here, we present a diabetic lady with unusual presentation of mucormycosis. Thi…	RAYYAN-INCLUSION: {"Nathan"=>"Excluded"}	https://dx.doi.org/10.1016/j.ijscr.2022.107297
rayyan-2752955	Protection and Repair of Hearing	2014	Principles of Tissue Engineering, 4th Edition	978-0-12-398370-1; 978-0-12-398358-9			1375-1395	Altschuler, R. A. and Raphael, Y. and Sha, S. H. and Schacht, J. and Martin, D. C. and Miller, J. M. and Lanza, R. and Langer, R. and Vacanti, J.	<Go to ISI>://WOS:000427825200070					Altschuler, Richard A. Raphael, Yehoash Sha, Su-Hua Schacht, Jochen Martin, David C. Miller, Josef M. Martin, David/B-1838-2008 Martin, David/0000-0003-1195-3838 | RAYYAN-INCLUSION: {"Nathan"=>"Excluded"}	10.1016/b978-0-12-398358-9.00065-3
rayyan-2752956	Audiological evaluation (128-20.000 Hz) in women with autoinmune thyroiditis: The role of antibodies vs. l-thyroxine deficiency	2023	Acta Otorrinolaringologica Espanola	00016519 (ISSN)	74	1	50-58	Álvarez Montero, O. L. and Rodríguez Valiente, A. and Górriz Gil, C. and García Berrocal, J. R.	https://www.scopus.com/inward/record.uri?eid=2-s2.0-85126090988&doi=10.1016%2fj.otorri.2021.11.007&partnerID=40&md5=9b7af726cf9576c777865771cbc75c5f	English		Servicio de Otorrinolaringología, Hospital Universitario Puerta de Hierro, Madrid, Spain	Background and aim: Although sensorineural hearing loss may have different aetiologies, we focused on autoimmune hearing loss since it may be reversible with corticosteroid therapy; this entity is sometimes associated with systemic autoimmune diseases. Hashimoto's thyroiditis or chronic autoimmune thyroiditis shows antibodies and may be harmful to hearing thresholds regardless of hypothyroidism e…	Export Date: 19 March 2024; Cited By: 0; Correspondence Address: O.L. Álvarez Montero; Servicio de Otorrinolaringología, Hospital Universitario Puerta de Hierro, Madrid, Spain; email: olamontero@gmail.com; CODEN: AOTEA | RAYYAN-INCLUSION: {"Nathan"=>"Excluded"}	10.1016/j.otorri.2021.11.007	Antithyroid antibodies;Autoimmune hearing los;Autoimmune thyroiditis;Hashimoto's disease;Immune-mediated inner ear disease;levothyroxine;liothyronine;thyroid antibody;thyrotropin;thyroxine;adult;auditory threshold;controlled study;ENT examination;female;frequency;groups by age;Hashimoto disease;hormone substitution;human;hypothyroidism;major clinical study;pure tone audiometry;Review;thyroxine bl…
rayyan-2752957	A Novel Mutation in SOST Gene Causes Sclerosteosis	2021	Journal of the Endocrine Society	2472-1972	5		A177	Alyusuf, E. Y. and Ekhzaimy, A. A. and Alzahrani, A.	http://ovidsp.ovid.com/ovidweb.cgi?T=JS&PAGE=reference&D=emexa&NEWS=N&AN=642636140	English		E.Y. Alyusuf, King Saud University, King Saud University Medical City, Riyadh, Saudi Arabia	Background: Sclerostin is a SOST gene product that inhibits osteoblasts activity and prevents excessive bone formation by antagonizing Wnt signaling pathway. Sclerosteosis has been linked to the loss of function mutation in SOST gene. It is a rare autosomal recessive disorder characterized by craniotubular hyperostosis leading to gigantism, cranial nerves entrapment, and fatal cerebellar herniati…	RAYYAN-INCLUSION: {"Nathan"=>"Excluded"}	https://dx.doi.org/10.1210/jendso/bvab048.358	adult;arthralgia;blurred vision;bone density;case report;cerebellum;chin;clinical article;complication;compression;conference abstract;cortical thickness (bone);decompression;deletion mutation;endocrine function test;exophthalmos;female;*gene mutation;headache;hearing;hernia;human;human cell;hyperostosis;hypophysis;hypophysis adenoma;index finger;internal auditory canal;low vision;menstruation;mo…
rayyan-2752958	NfL and GFAP in serum are associated with microstructural brain damage in progressive multiple sclerosis	2023	Multiple Sclerosis and Related Disorders	22110348 (ISSN)	77			Ammitzbøll, C. and Dyrby, T. B. and Börnsen, L. and Schreiber, K. and Ratzer, R. and Romme Christensen, J. and Iversen, P. and Magyari, M. and Lundell, H. and Jensen, P. E. H. and Sørensen, P. S. and Siebner, H. R. and Sellebjerg, F.	https://www.scopus.com/inward/record.uri?eid=2-s2.0-85165294265&doi=10.1016%2fj.msard.2023.104854&partnerID=40&md5=2c95fe914da1429e539c1c7fe9f0632a	English		Danish Multiple Sclerosis Center, Copenhagen University Hospital - Rigshospitalet, Valdemar Hansens Vej 17, Glostrup, 2600, Denmark Danish Research Centre for Magnetic Resonance, Centre for Functional and Diagnostic Imaging and Research, Copenhagen University Hospital - Amager and Hvidovre, Hvidovre, Denmark Department of Applied Mathematics and Computer Science, Technical University of Denmark, …	Background: The potential of neurofilament light chain (NfL) and glial fibrillary acidic protein (GFAP) as biomarkers of disease activity and severity in progressive forms of multiple sclerosis (MS) is unclear. Objective: To investigate the relationship between serum concentrations of NfL, GFAP, and magnetic resonance imaging (MRI) in progressive MS. Methods: Serum concentrations of NfL and GFAP …	Export Date: 19 March 2024; Cited By: 0; Correspondence Address: C. Ammitzbøll; Danish Multiple Sclerosis Center, Copenhagen University Hospital - Rigshospitalet, Glostrup, Valdemar Hansens Vej 17, 2600, Denmark; email: cecilie.ammitzboell@regionh.dk | RAYYAN-INCLUSION: {"Nathan"=>"Excluded"}	10.1016/j.msard.2023.104854	Diffusion tensor imaging;Glial fibrillary acidic protein;Magnetic resonance imaging;Multiple sclerosis;Neurofilament light chain;Biomarkers;Brain;Gray Matter;Humans;Intermediate Filaments;Multiple Sclerosis, Chronic Progressive;erythropoietin;fampridine;methylprednisolone;natalizumab;neurofilament protein;unclassified drug;biological marker;adult;Article;brain damage;cerebrospinal fluid;clinical …
rayyan-2752959	Enhanced survival of hypoimmunogenic otic progenitors following intracochlear xenotransplantation: repercussions for stem cell therapy in hearing loss models	2023	Stem Cell Research and Therapy	1757-6512 (electronic) 1757-6512	14	1	83	Andrade da Silva, L. H. and Heuer, R. A. and Roque, C. B. and McGuire, T. L. and Hosoya, T. and Kimura, H. and Tamura, K. and Matsuoka, A. J.	https://stemcellres.biomedcentral.com http://ovidsp.ovid.com/ovidweb.cgi?T=JS&PAGE=reference&D=emed25&NEWS=N&AN=2022610025	English		A.J. Matsuoka, Department of Otolaryngology and Head and Neck Surgery, Feinberg School of Medicine, Northwestern University, Chicago, IL, United States. E-mail: akmatsuoka@health.ucsd.edu	Stem cell replacement holds the potential for sensorineural hearing loss (SNHL) treatment. However, its translation into clinical practice requires strategies for improving stem cell survival following intracochlear transplantation. Considering recent findings showing that the inner ear contains a resident population of immune cells, we hypothesized that immune evasion would improve the survival …	RAYYAN-INCLUSION: {"Nathan"=>"Excluded"}	https://dx.doi.org/10.1186/s13287-023-03304-9	animal experiment;animal model;antigen expression;article;cell differentiation;*cell survival;clinical effectiveness;controlled study;female;gene editing;*hearing impairment/th [Therapy];human;human cell;induced pluripotent stem cell;male;mouse;nonhuman;*stem cell transplantation;treatment outcome;*xenotransplantation;HLA antigen/ec [Endogenous Compound];*intracochlear xenotransplantation
rayyan-2752960	Choice of vector and surgical approach enables efficient cochlear gene transfer in nonhuman primate	2022	Nature Communications	20411723 (ISSN)	13	1		Andres-Mateos, E. and Landegger, L. D. and Unzu, C. and Phillips, J. and Lin, B. M. and Dewyer, N. A. and Sanmiguel, J. and Nicolaou, F. and Valero, M. D. and Bourdeu, K. I. and Sewell, W. F. and Beiler, R. J. and McKenna, M. J. and Stankovic, K. M. and Vandenberghe, L. H.	https://www.scopus.com/inward/record.uri?eid=2-s2.0-85126540711&doi=10.1038%2fs41467-022-28969-3&partnerID=40&md5=a8c44a693911a607a673d7d08a84dd16	English		Grousbeck Gene Therapy Center, Schepens Eye Research Institute and Massachusetts Eye and Ear, Boston, 02114, MA, United States Ocular Genomics Institute, Department of Ophthalmology, Harvard Medical School, Boston, 02114, MA, United States Eaton Peabody Laboratories, Massachusetts Eye and Ear, Boston, 02114, MA, United States Department of Otolaryngology – Head and Neck Surgery, Massachusetts Eye…	Inner ear gene therapy using adeno-associated viral vectors (AAV) promises to alleviate hearing and balance disorders. We previously established the benefits of Anc80L65 in targeting inner and outer hair cells in newborn mice. To accelerate translation to humans, we now report the feasibility and efficiency of the surgical approach and vector delivery in a nonhuman primate model. Five rhesus maca…	Export Date: 19 March 2024; Cited By: 21; Correspondence Address: L.H. Vandenberghe; Grousbeck Gene Therapy Center, Schepens Eye Research Institute and Massachusetts Eye and Ear, Boston, 02114, United States; email: luk_vandenberghe@meei.harvard.edu; M.J. McKenna; Eaton Peabody Laboratories, Massachusetts Eye and Ear, Boston, 02114, United States; email: mmckenna@akouos.com; K.M. Stankovic; Eaton…	10.1038/s41467-022-28969-3	Animals;Cochlea;Dependovirus;Gene Transfer Techniques;Genetic Therapy;Genetic Vectors;Macaca mulatta;Mice;adeno associated virus vector;atropine;cefazolin;dexamethasone;neutralizing antibody;gene expression;gene transfer;primate;animal experiment;animal model;animal tissue;Article;auditory system;cerebrospinal fluid;confocal microscopy;controlled study;DNA extraction;female;gene therapy;hearing d…
rayyan-2752961	Pericytes of Stria Vascularis Are Targets of Cisplatin-Induced Ototoxicity: New Insights into the Molecular Mechanisms Involved in Blood-Labyrinth Barrier Breakdown	2022	International Journal of Molecular Sciences	16616596 (ISSN)	23	24		Anfuso, C. D. and Cosentino, A. and Agafonova, A. and Zappalà, A. and Giurdanella, G. and Trovato Salinaro, A. and Calabrese, V. and Lupo, G.	https://www.scopus.com/inward/record.uri?eid=2-s2.0-85144550702&doi=10.3390%2fijms232415790&partnerID=40&md5=fa4da55670edae9da702f8c787111780	English		Section of Medical Biochemistry, Department of Biomedical and Biotechnological Sciences, School of Medicine, University of Catania, Catania, 95123, Italy Section of Physiology, Department of Biomedical and Biotechnological Sciences, School of Medicine, University of Catania, Catania, 95123, Italy Faculty of Medicine and Surgery, University of Enna “Kore”, Enna, 94100, Italy	The stria vascularis (SV) contributes to cochlear homeostasis and consists of three layers, one of which contains the blood-labyrinthic barrier (BLB), with a large number of bovine cochlear pericytes (BCPs). Cisplatin is a chemotherapeutic drug that can damage the SV and cause hearing loss. In this study, cell viability, proliferation rate, cytotoxicity and reactive oxygen species production were…	Export Date: 19 March 2024; Cited By: 3; Correspondence Address: G. Lupo; Section of Medical Biochemistry, Department of Biomedical and Biotechnological Sciences, School of Medicine, University of Catania, Catania, 95123, Italy; email: gabriella.lupo@unict.it | RAYYAN-INCLUSION: {"Nathan"=>"Excluded"}	10.3390/ijms232415790	cisplatin;cochlear pericytes;inflammation;PDGF-BB;phospholipase A<sub>2</sub>;stria vascularis;VEGF;Animals;Becaplermin;Cattle;Cyclooxygenase 2;Dinoprostone;Pericytes;Platelet-Derived Growth Factor;Vascular Endothelial Growth Factor A;cytosolic phospholipase A2;dexamethasone;mitogen activated protein kinase 1;mitogen activated protein kinase 3;platelet derived growth factor BB;prostaglandin E2;re…
rayyan-2752962	Functional Hearing Preservation in Cochlear Implantation: The Miami Cocktail Effect	2024	Otology & neurotology : official publication of the American Otological Society, American Neurotology Society [and] European Academy of Otology and Neurotology	1537-4505 1531-7129	45	4	376-385	Angeli, Simon Ignacio and Brown, C. Scott and Holcomb, Meredith A. and Velandia, Sandra L. and Eshraghi, Adrien A. and Chiossone-Kerdel, Juan Armando and Hoffer, Michael E. and Sanchez, Chrisanda and Telischi, Fred F.	http://ovidsp.ovid.com/ovidweb.cgi?T=JS&PAGE=reference&D=mesx&NEWS=N&AN=38361325				OBJECTIVE: To investigate if pharmacological treatment with prednisone and L-N-acetylcysteine (STE + NAC) influence functional hearing preservation in cochlear implant (CI) surgery., STUDY DESIGNS: Preimplantation and postimplantation longitudinal case-control study., SETTING: Tertiary referral center., PATIENTS: Pediatric and adult recipients of CI with preimplantation functional hearing defined…	RAYYAN-INCLUSION: {"Nathan"=>"Excluded"}	https://dx.doi.org/10.1097/MAO.0000000000004134	Adult;Humans;Child;Cochlear Implantation/mt [Methods];*Cochlear Implantation;Case-Control Studies;Prednisone;Acetylcysteine;Retrospective Studies;Auditory Threshold;Audiometry, Pure-Tone;Hearing;*Cochlear Implants;Treatment Outcome
rayyan-2752963	Foxi3GFP and Foxi3CreER mice allow identification and lineage labeling of pharyngeal arch ectoderm and endoderm, and tooth and hair placodes	2023	Developmental Dynamics	1058-8388 1097-0177	252	12	1462-1470	Ankamreddy, H. and Thawani, A. and Birol, O. and Zhang, H. and Groves, A. K.	http://onlinelibrary.wiley.com/journal/10.1002/(ISSN)1097-0177 http://ovidsp.ovid.com/ovidweb.cgi?T=JS&PAGE=reference&D=emexb&NEWS=N&AN=2024837094	English		A.K. Groves, Department of Neuroscience, Baylor College of Medicine, Houston, TX, United States. E-mail: akgroves@bcm.edu	Background: FOXI3 is a forkhead family transcription factor that is expressed in the progenitors of craniofacial placodes, epidermal placodes, and the ectoderm and endoderm of the pharyngeal arch region. Loss of Foxi3 in mice and pathogenic Foxi3 variants in dogs and humans cause a variety of craniofacial defects including absence of the inner ear, severe truncations of the jaw, loss or reduction…	RAYYAN-INCLUSION: {"Nathan"=>"Excluded"}	https://dx.doi.org/10.1002/dvdy.645	animal cell;animal experiment;animal tissue;article;cell fate;cell isolation;*cell labeling;*ectoderm;embryo;*embryonic structures;*endoderm;female;gene locus;hair;hair follicle;mouse;mRNA expression level;nonhuman;stem cell;tooth;green fluorescent protein/ec [Endogenous Compound];*transcription factor/ec [Endogenous Compound];unclassified drug;*hair placode;*pharyngeal arch;*tooth placode;*trans…
rayyan-2752964	4th Sino-CPLP Symposium on Natural Medicine and Biodiversity Resources (SNMBR) and The International Forum on Research and Development of Traditional Chinese Medicine Industry (Macau) on Medicinal Plant Resource, Natural Product and Function, Pharmacology and Regulatory	2023	Chinese Medicine	1749-8546	18			Anonymous	http://ovidsp.ovid.com/ovidweb.cgi?T=JS&PAGE=reference&D=emexb&NEWS=N&AN=643026079	English			The proceedings contain 14 papers. The topics discussed include: microbial biodiversity of hypersaline environments as a target for bioprospection: results from sampling in Cabo Verde and Portugal; Zebrafsh as a drug screening platform for auditory sensory recovery and inner ear hair cell regeneration; beneficial effects of novel tetramethylpyrazine derivative (T-006) on cognitive impairment in A…	RAYYAN-INCLUSION: {"Nathan"=>"Excluded"}		antithrombotic activity;anxiety;*biodiversity;Cape Verde;cell regeneration;*Chinese medicine;cognitive defect;conference review;*drug industry;drug screening;drug therapy;hair cell (inner ear);immunomodulation;inner ear;liver cell carcinoma;Lycium;*Macao;*medicinal plant;mouse;mouse model;nonhuman;pharmacology;physiological stress;Portugal;Salvia miltiorrhiza;*symposium;therapy;zebra fish;antioxi…
rayyan-2752965	Intratympanic Dexamethasone for the Treatment of Sudden Sensorineural Hearing Loss among Adult Patients: An Institutional Study	2023	International Journal of Pharmaceutical and Clinical Research	0975-1556 (electronic) 0975-1556	15	12	1283-1288	Anoop, M. and Singh, J. P. and Kumar, M. S. and Seth, A. and Bandyopadhyay, S. and Tiwari, P. and More, S. S.	http://impactfactor.org/PDF/IJPCR/15/IJPCR,Vol15,Issue12,Article223.pdf http://ovidsp.ovid.com/ovidweb.cgi?T=JS&PAGE=reference&D=emexb&NEWS=N&AN=2027345040	English		J.P. Singh, ENT Department, Heritage Institute of Medical Sciences, Uttar Pradesh, Varanasi, India	Background: Sudden sensorienural hearing loss (SSNHL) is an otological emergency. Steroids, in various forms still the treatment of choice. Intratympanic steroids avoid systemic side effects. Higher concentration of drug is achieved in the end organ. Topical application of steroids in low dose is therefore, preferred. Method(s): Prospective study of 36 months. Total 59 patients were included in t…	RAYYAN-INCLUSION: {"Nathan"=>"Included"}		adjuvant therapy;adult;*age distribution;aged;article;audiography;clinical study;controlled study;cost effectiveness analysis;drug efficacy;eardrum;female;human;major clinical study;male;middle aged;*perception deafness/di [Diagnosis];*perception deafness/dt [Drug Therapy];prospective study;pure tone audiometry;risk factor;time to treatment;treatment duration;*dexamethasone/dt [Drug Therapy];*dex…
rayyan-2752966	Interaction of Brain-derived Neurotrophic Factor, Exercise, and Fear Extinction: Implications for Post-traumatic Stress Disorder	2024	Current Neuropharmacology	1570159X (ISSN)	22	4	543-556	Antolasic, E. J. and Jaehne, E. J. and van den Buuse, M.	https://www.scopus.com/inward/record.uri?eid=2-s2.0-85183620140&doi=10.2174%2f1570159X21666230724101321&partnerID=40&md5=fbab5a5c32922a1820ae392515878775	English		School of Psychology and Public Health, La Trobe University, Melbourne, Australia	Brain-Derived Neurotrophic Factor (BDNF) plays an important role in brain development, neural plasticity, and learning and memory. The Val66Met single-nucleotide polymorphism is a com-mon genetic variant that results in deficient activity-dependent release of BDNF. This polymorphism and its impact on fear conditioning and extinction, as well as on symptoms of post-traumatic stress disorder (PTSD)…	Export Date: 19 March 2024; Cited By: 1; Correspondence Address: M. van den Buuse; School of Psychology and Public Health, La Trobe University, Melbourne, 3086, Australia; email: m.vandenbuuse@latrobe.edu.au; CODEN: CNUEA | RAYYAN-INCLUSION: {"Nathan"=>"Excluded"}	10.2174/1570159X21666230724101321	anxiety disorders;brain-derived neurotrophic factor;exercise;Post-traumatic stress disorder;stress;Val66Met;Extinction, Psychological;Fear;Humans;Polymorphism, Single Nucleotide;Stress Disorders, Post-Traumatic;brain derived neurotrophic factor;memantine;sertraline;valganciclovir;anxiety;anxiety disorder;apoptosis;BDNF gene;blood vessel reactivity;body composition;brain blood flow;brain depth sti…
rayyan-2752967	Current Understanding of Moyamoya Disease (MMD) and Associated Neuropsychiatric Outcomes	2023	Neuropsychiatric Disease and Treatment	11782021 (ISSN)	19		2673-2680	Antonov, A. and Terraciano, A. and Essibayi, M. A. and Altschul, D. J. and Javed, K.	https://www.scopus.com/inward/record.uri?eid=2-s2.0-85178903595&doi=10.2147%2fNDT.S402375&partnerID=40&md5=05d3190388203d535bc985c6ddf49098	English		Albert Einstein College of Medicine, Bronx, NY, United States Department of Neurosurgery, Montefiore Medical Center, Albert Einstein College of Medicine, Bronx, NY, United States Montefiore-Einstein Cerebrovascular Research Lab, Montefiore Medical Center, Albert Einstein College of Medicine, Bronx, NY, United States	Moyamoya disease (MMD) is a rare cerebrovascular disorder characterized by the progressive narrowing and occlusion of the intracranial internal carotid arteries, leading to the formation of abnormal collateral vessels. MMD primarily affects the cerebrovascular system, and evidence suggests it is associated with various neuropsychiatric outcomes. This manuscript aims to provide an overview of the …	Export Date: 19 March 2024; Cited By: 0; Correspondence Address: D.J. Altschul; Department of Neurological Surgery, Montefiore Medical Center, Albert Einstein College of Medicine, Bronx, 10467, United States; email: daltschu@montefiore.org | RAYYAN-INCLUSION: {"Nathan"=>"Excluded"}	10.2147/NDT.S402375	cerebrovascular disorder;cognitive impairment;moyamoya disease;neuropsychiatric outcomes;psychiatric disorders;acetazolamide;cilostazol;inflammasome;nitric oxide;temozolomide;Alzheimer disease;astrocytoma;atherosclerosis;atherosclerotic plaque;atrial fibrillation;Beck Depression Inventory;brain blood flow;brain blood vessel;brain hemorrhage;brain infarction;brain ischemia;brain perfusion;cerebrov…
rayyan-2752968	The Augmented Cochlear Implant: a Convergence of Drugs and Cochlear Implantation for the Treatment of Hearing Loss	2022	Current Otorhinolaryngology Reports		10	4	349-356	Arambula, A. and Arnoldner, C. and Warnecke, A. and Staecker, H.	<Go to ISI>://WOS:000854718100001				Purpose of Review Cochlear implantation gives us a unique opportunity to expand the pharmacological treatment of hearing loss. Delivery of pharmacological agents, cells, and gene therapy vectors to the inner ear are challenging due to anatomic and physiologic factors. Since cochlear implantation opens the inner ear, there is an opportunity to deliver therapeutics along with the electrode. This re…	Arambula, Alexandra Arnoldner, Christoph Warnecke, Athanasia Staecker, Hinrich Arambula, Alexandra/JYO-6971-2024; Warnecke, Athanasia/HHC-6174-2022 Warnecke, Athanasia/0000-0001-9652-1035; Arnoldner, Christoph/0000-0003-0066-810X; Staecker, Hinrich/0000-0002-0348-3015 2167-583x | RAYYAN-INCLUSION: {"Nathan"=>"Excluded"}	10.1007/s40136-022-00426-1
rayyan-2752969	Bilateral Deafness Due to Relapsing Polychondritis with Semicircular Canal Calcification Treated With Cochlear Implantation: A Case Report	2023	Ear, nose, & throat journal	1942-7522 0145-5613			1455613231215173	Arashi, Kenichiro and Nishiyama, Takanori and Hosoya, Makoto and Tsuzuki, Nobuyoshi and Wakabayashi, Takeshi and Ozawa, Hiroyuki and Oishi, Naoki	http://ovidsp.ovid.com/ovidweb.cgi?T=JS&PAGE=reference&D=medp&NEWS=N&AN=38032084				Relapsing polychondritis (RP) is a rare chronic inflammatory disease characterized by recurrent inflammation of cartilages throughout the body, with treatment-resistant dizziness and hearing loss in 40%-50% of patients with RP. Although rare, severe binaural hearing loss in RP is an indication for cochlear implantation (CI). Therefore, there are only a few reports on CI insertion in cases of RP. …	RAYYAN-INCLUSION: {"Nathan"=>"Excluded"}	https://dx.doi.org/10.1177/01455613231215173	Deafness;Recurrence
rayyan-2752970	The Effect of Intracochlear and Intratympanic Dexamethasone on Cochlear Implant Impedance	2023	Turkish archives of otorhinolaryngology	2667-7474 2667-7466	61	3	103-108	Ardic, Fazil Necdet and Aydemir, Gokce and Tumkaya, Funda and Altinoz, Ece and Senol, Hande	http://ovidsp.ovid.com/ovidweb.cgi?T=JS&PAGE=reference&D=pmnm8&NEWS=N&AN=38020414				Objective: This study investigated the impact of different local corticosteroid applications on impedance measurements in patients with cochlear implants., Methods: The study was designed as a controlled, randomized, and prospective study in which 34 consecutive patients who had undergone cochlear implant surgery were divided into three groups. The first group received intracochlear dexamethasone…	RAYYAN-INCLUSION: {"Nathan"=>"Included"}	https://dx.doi.org/10.4274/tao.2023.2023-6-4	Dexamethasone;Electric Impedance
rayyan-2752971	A Case of Sero positive Autoimmune Glial Fibrillary Acidic Protein Encephalitis with Renal Cell Carcinoma	2023	Neurology	1526-632X	100	17		Arrabothu, K. and Govindan, S. and Rodriguez, W. and Xie, S. and Tapia, C. and White, R.	http://ovidsp.ovid.com/ovidweb.cgi?T=JS&PAGE=reference&D=emed25&NEWS=N&AN=641673197	English		K. Arrabothu	Objective: NA Background: Autoimmune glial fibrillary acidic protein (GFAP) encephalitis is a novel disorder characterized for subacute neuropsychiatric symptom development and rapid remission with corticosteroid therapy. Here we describe a case of GFAP encephalitis presenting with renal cell carcinoma (RCC). Design/Methods: A 71-year-old man with a history of diabetic retinopathy and monoclonal …	RAYYAN-INCLUSION: {"Nathan"=>"Excluded"}	https://dx.doi.org/10.1212/WNL.0000000000203895	aged;amnesia;artifact;auditory hallucination;brain disease;cancer surgery;case report;cerebrospinal fluid;clinical article;clinical protocol;cognition;conference abstract;corticosteroid therapy;Creutzfeldt Jakob disease;daily life activity;diabetic retinopathy;diagnosis;diagnostic test accuracy study;drug therapy;*encephalitis;follow up;gene expression;human;human tissue;intravenous drug administ…
rayyan-2752972	Hypothalamic-Pituitary-Adrenal Axis in Elderly Women with Memory Impairment	2019	Journal of the Endocrine Society	2472-1972	3			Arregger, A. and Cardoso, E. and Sanchez, R. and Saglio, M. and Salutto, V. and Contreras, L.	http://ovidsp.ovid.com/ovidweb.cgi?T=JS&PAGE=reference&D=emexb&NEWS=N&AN=642937779	English		A. Arregger	Daily stress and aging have been associated with detrimental effects on memory. However, the role of lifestyle on the HPA axis regulation remains unclear.The aim of this study was to evaluate the relationship between lifestyle, memory and the HPA axis feedback regulation in aging women. Seventy women aged 65-87 y/o who complained of poor memory were interviewed, 30 of them met the inclusion crite…	RAYYAN-INCLUSION: {"Nathan"=>"Excluded"}	https://dx.doi.org/10.1210/js.2019-SAT-387	adult;aged;aging;alcohol abuse;attention;cerebrovascular accident;circadian rhythm;conference abstract;controlled study;data analysis software;dementia;depth perception;dexamethasone suppression test;drug therapy;ELISA kit;endogenous depression;enzyme linked immunosorbent assay;feedback system;female;general anesthesia;heart left ventricle;hippocampus;human;*hypothalamus hypophysis adrenal system…
rayyan-2752973	Cochlear Implantation in Patients with Bilateral Sudden Sensorineural Hearing Loss after COVID-19 Infection	2023	Journal of Personalized Medicine	2075-4426 (electronic) 2075-4426	13	12	1708	Arsovic, N. and Jovanovic, M. and Babac, S. and Cvorovic, L. and Radivojevic, N. and Arsovic, K.	http://www.mdpi.com/journal/jpm http://ovidsp.ovid.com/ovidweb.cgi?T=JS&PAGE=reference&D=emexb&NEWS=N&AN=2027336163	English		N. Arsovic, Faculty of Medicine, University of Belgrade, Beograd 11000, Serbia. E-mail: nenad.arsovic@med.bg.ac.rs	COVID-19 infection is associated with a variety of neurological manifestations. Since the inner ear is vulnerable to viruses, sensorineural hearing loss (SNHL) has been reported to occur following SARS-CoV-2 infection. We present here two cases of profound SNHL following SARS-CoV-2 infection. Pure-tone audiograms confirmed profound SNHL. The tympanogram and Auditory Brainstem Responses showed no …	RAYYAN-INCLUSION: {"Nathan"=>"Excluded"}	https://dx.doi.org/10.3390/jpm13121708	acoustic reflex;adult;article;audiometry;auditory stimulation;brain stem response;case report;clinical article;*cochlear implantation;computer assisted tomography;conservative treatment;*coronavirus disease 2019/di [Diagnosis];dizziness;female;frequency;head impulse test;hospital admission;human;labyrinthitis;middle aged;nuclear magnetic resonance imaging;otoscopy;*perception deafness/co [Complic…
rayyan-2752974	Acute Sensorineural Hearing Loss - an Unusual Presentation of Uncontrolled DM	2021	Journal of the Endocrine Society	2472-1972	5		A363-A364	Arudkumaran, D. and Chang, A. and Umadat, D. and Eschler, D. C.	http://ovidsp.ovid.com/ovidweb.cgi?T=JS&PAGE=reference&D=emexa&NEWS=N&AN=642635768	English		D. Arudkumaran, Stony Brook Medicine, New York, Stony Brook, NY, United States	Background: Diabetes mellitus (DM) is a systemic metabolic disorder that possesses macro- and microangiopathic consequences. Studies have demonstrated that a relationship exists between sensorineural hearing loss (SNHL) and DM, particularly in patients of older age, longer disease duration, and uncontrolled DM. The pathophysiology of DM related hearing loss is poorly understood, however proposed …	RAYYAN-INCLUSION: {"Nathan"=>"Excluded"}	https://dx.doi.org/10.1210/jendso/bvab048.740	adult;aged;anion gap;audiography;blood glucose monitoring;case report;chronicity;clinical article;computer assisted tomography;conference abstract;diabetes mellitus;diabetic ketoacidosis;diabetic patient;drug therapy;dyspnea;eardrum;erythema;evoked brain stem response;fluorescent treponema antibody test;glucose blood level;hearing;hearing impairment;human;hyperglycemia;hyperlipidemia;hypertension…
rayyan-2752975	Unusual sites of Rosai-Dorfman disease in children: 5 years experience from tertiary care paediatric haemato-oncology centre	2022	Sudanese journal of paediatrics	0256-4408	22	1	109-115	Arul, Janani and Kataria, Riya and Kolli, Varsha and Murali, Arunan and Vasugi, Gramani Arumugam and Srinivasan, Arathi	http://ovidsp.ovid.com/ovidweb.cgi?T=JS&PAGE=reference&D=pmnm7&NEWS=N&AN=35958069				Rosai-Dorfman disease (RDD) is a rare histiocytic disorder, usually presenting with massive lymphadenopathy. The involvement of extra nodal sites, bone and nodal sites like mediastinum are rare. Clinical data of three cases of extra nodal RDD who were admitted in our paediatric haemato-oncology unit were analysed in the last 5 years. The extra nodal RDD (maxillary sinus, nasal pharyngeal focus, a…	RAYYAN-INCLUSION: {"Nathan"=>"Excluded"}	https://dx.doi.org/10.24911/SJP.106-1623391582
rayyan-2752976	Dll1 haploinsufficiency causes brain abnormalities with functional relevance	2022	Frontiers in Neuroscience	16624548 (ISSN)	16			Arzate, D. M. and Valencia, C. and Dimas, M. A. and Antonio-Cabrera, E. and Domínguez-Salazar, E. and Guerrero-Flores, G. and Gutiérrez-Mariscal, M. and Covarrubias, L.	https://www.scopus.com/inward/record.uri?eid=2-s2.0-85145055933&doi=10.3389%2ffnins.2022.951418&partnerID=40&md5=338473c31f8f07b72431c5d360174336	English		Instituto de Biotecnología, Universidad Nacional Autónoma de México, Cuernavaca, Mexico Departamento de Biología de la Reproducción, Universidad Autónoma Metropolitana Unidad Iztapalapa, Ciudad de México, Mexico Instituto Cajal-Consejo Superior de Investigaciones Científicas (CSIC), Madrid, Spain Laboratorio Nacional de Recursos Genómicos, Instituto de Investigaciones Biomédicas, UNAM, Ciudad de …	Introduction: The Notch pathway is fundamental for the generation of neurons during development. We previously reported that adult mice heterozygous for the null allele of the gene encoding the Delta-like ligand 1 for Notch (Dll1lacZ) have a reduced neuronal density in the substantia nigra pars compacta. The aim of the present work was to evaluate whether this alteration extends to other brain st…	Export Date: 19 March 2024; Cited By: 0; Correspondence Address: L. Covarrubias; Instituto de Biotecnología, Universidad Nacional Autónoma de México, Cuernavaca, Mexico; email: luis.covarrubias@ibt.unam.mx | RAYYAN-INCLUSION: {"Nathan"=>"Excluded"}	10.3389/fnins.2022.951418	hydrocephalus;microcephaly;myelination;neuronal density;notch signaling;estradiol;Ki 67 antigen;myelin basic protein;pentobarbital;tau protein;allele;animal experiment;animal model;animal tissue;anxiety;Article;autofluorescence;behavior;brain abnormality;brain cortex;brain development;brain size;cell density;cognitive defect;corpus callosum;dentate gyrus;dorsal striatum;elevated plus maze test;em…
rayyan-2752977	A screen of pharmacologically active compounds to identify modulators of the Adgrg6/Gpr126 signalling pathway in zebrafish embryos	2023	Basic and Clinical Pharmacology and Toxicology	17427835 (ISSN)	133	4	364-377	Asad, A. and Shahidan, N. O. and de la Vega de León, A. and Wiggin, G. R. and Whitfield, T. T. and Baxendale, S.	https://www.scopus.com/inward/record.uri?eid=2-s2.0-85165355348&doi=10.1111%2fbcpt.13923&partnerID=40&md5=61c43aebb2fc36094fcf0d4773f8f776	English		School of Biosciences, University of Sheffield, Sheffield, United Kingdom Information School, University of Sheffield, Sheffield, United Kingdom Sosei Heptares, Steinmetz Building, Granta Park, Cambridge, United Kingdom Sheffield Zebrafish Screening Facility, School of Biosciences, University of Sheffield, Sheffield, United Kingdom	Adhesion G protein-coupled receptors (GPCRs) are an underrepresented class of GPCRs in drug discovery. We previously developed an in vivo drug screening pipeline to identify compounds with agonist activity for Adgrg6 (Gpr126), an adhesion GPCR required for myelination of the peripheral nervous system in vertebrates. The screening assay tests for rescue of an ear defect found in adgrg6tb233c−/− hy…	Export Date: 19 March 2024; Cited By: 2; Correspondence Address: T.T. Whitfield; School of Biosciences, University of Sheffield, Sheffield, S10 2TN, United Kingdom; email: t.whitfield@sheffield.ac.uk; S. Baxendale; Sheffield Zebrafish Screening Facility, School of Biosciences, University of Sheffield, Sheffield, S10 2TN, United Kingdom; email: s.baxendale@sheffield.ac.uk; CODEN: BCPTB | RAYYAN-IN…	10.1111/bcpt.13923	Adgrg6;chemical screen;Gpr126;inner ear;LOPAC library;myelination;zebrafish;Animals;Receptors, G-Protein-Coupled;Signal Transduction;Zebrafish Proteins;1,8 naphthyridine derivative;2 morpholino 8 phenylchromone;4 (2 benzylbenzoyl) 2,5 dimethyl 1h pyrrole 3 carboxylic acid methyl ester;7 chloro 4 hydroxy 2 phenyl 1,8 naphthyridine;adgrg6 receptor;alkaloid;apomorphine;aporphine derivative;auranofin…
rayyan-2752978	Decoding the impact of autoinflammatory/autoimmune diseases on inner ear harmony and hearing loss	2024	Exploration of Immunology	27686655 (ISSN)	4	1	73-89	Athanasopoulos, M. and Samara, P. and Athanasopoulos, I.	https://www.scopus.com/inward/record.uri?eid=2-s2.0-85186565147&doi=10.37349%2fei.2024.00129&partnerID=40&md5=4a4e3cc0c00accbc17ba6a6cd1ca0887	English		Otolaryngology-Head & Neck Surgery, Athens Pediatric Center, Athens, 15125, Greece Children’s Oncology Unit “Marianna V. Vardinoyannis-ELPIDA”, Aghia Sophia Children’s Hospital, Athens, 11527, Greece	Autoimmune and autoinflammatory diseases affecting the inner ear can cause symptoms such as hearing loss, imbalance, vertigo, and tinnitus, presenting demanding and often underdiagnosed conditions. Diagnostic challenges arise due to their diverse manifestations, potential long-term consequences, and the absence of specific serological markers, necessitating a multidisciplinary approach combining …	Export Date: 19 March 2024; Cited By: 0; Correspondence Address: P. Samara; Children’s Oncology Unit “Marianna V. Vardinoyannis-ELPIDA”, Aghia Sophia Children’s Hospital, Athens, 11527, Greece; email: psamara@biol.uoa.gr | RAYYAN-INCLUSION: {"Nathan"=>"Excluded"}	10.37349/ei.2024.00129	Autoimmune;autoinflammatory;cochlear implants;corticosteroids;hearing loss;imbalance;inner ear disease;Ear, Inner;Ear
rayyan-2752979	Auditory Hallucinations Induced by Hyponatremia	2023	Primary Care Companion for CNS Disorders	2155-7780 (electronic) 2155-7780	25	5	23cr03521	Athira, P. K. and Moideen, S. and Uvais, N. A. and Mohammed, T. P.	https://www.psychiatrist.com/pcc/ http://ovidsp.ovid.com/ovidweb.cgi?T=JS&PAGE=reference&D=emexa&NEWS=N&AN=2026527480	English		N.A. Uvais, Department of Psychiatry, Iqraa International Hospital and Research Centre, Kerala, Calicut, India. E-mail: druvaisna@gmail.com	Hyponatremia (serum sodium > 135 mEq/L) is a commonly encountered electrolyte abnormality in day-to-day clinical practice.1 Studies suggest that around 15%-30% of patients in hospital settings, especially intensive care units, present with hyponatremia.1 Patients with hyponatremia manifest various symptoms, ranging from mild symptoms like nausea, vomiting, loss of appetite, fatigue, and lethargy …	RAYYAN-INCLUSION: {"Nathan"=>"Excluded"}	https://dx.doi.org/10.4088/PCC.23cr03521	aged;anxiety;article;atrial fibrillation;*auditory hallucination;brain disease;case report;clinical article;coronary artery disease;depression;female;fever;headache;hospitalization;human;hypertension;*hyponatremia;pyelonephritis;respiratory acidosis;schizophrenia;sinus tachycardia;vertigo;vomiting;methylprednisolone;Hallucinations;Hyponatremia
rayyan-2752980	Incidence, Management, and Outcomes of Very Early Onset Inflammatory Bowel Diseases and Infantile-Onset Disease: An Epi-IIRN Study	2023	Clinical Gastroenterology and Hepatology	15423565 (ISSN)	21	10	2639-2648.e6	Atia, O. and Benchimol, E. I. and Ledderman, N. and Greenfeld, S. and Kariv, R. and Weisband, Y. L. and Matz, E. and Ollech, J. and Dotan, I. and Assa, A. and Shouval, D. S. and Uhlig, H. H. and Muise, A. M. and Olén, O. and Kuenzig, M. E. and Kaplan, G. G. and Turner, D.	https://www.scopus.com/inward/record.uri?eid=2-s2.0-85145820986&doi=10.1016%2fj.cgh.2022.10.026&partnerID=40&md5=7aee4610f05a15b9258fe7756df772d6	English		Juliet Keidan Institute of Pediatric Gastroenterology Hepatology and Nutrition, Shaare Zedek Medical Center, The Hebrew University of Jerusalem, Jerusalem, Israel SickKids Inflammatory Bowel Disease Centre, Division of Gastroenterology, Hepatology and Nutrition, Department of Paediatrics, The Hospital for Sick Children, University of Toronto, Toronto, Canada Child Health Evaluative Sciences, Sick…	Background & Aims: In this nationwide study from the Israeli Inflammatory Bowel Disease Research Nucleus, we aimed to describe the incidence of very early onset inflammatory bowel diseases (VEOIBDs) with a focus on infantile-onset disease and to compare management and disease course with older children. Methods: Data were retrieved from the 4 Israeli Health Maintenance Organizations covering 98% …	Export Date: 19 March 2024; Cited By: 4; Correspondence Address: D. Turner; The Juliet Keidan Institute of Pediatric Gastroenterology and Nutrition, Shaare Zedek Medical Center, The Hebrew University, Jerusalem, PO Box 3+235, 91031, Israel; email: turnerd@szmc.org.il; CODEN: CGHLA | RAYYAN-INCLUSION: {"Nathan"=>"Excluded"}	10.1016/j.cgh.2022.10.026	IBD;Outcomes;Very Early Onset;Adolescent;Biological Products;Child;Colitis, Ulcerative;Crohn Disease;Humans;Incidence;Inflammatory Bowel Diseases;Intestines;adalimumab;biological product;certolizumab pegol;golimumab;infliximab;mercaptopurine;mesalazine;methotrexate;steroid;ustekinumab;vedolizumab;abdominal surgery;Article;clinical evaluation;cohort analysis;confidence interval;disease course;drug…
rayyan-2752981	Increased proliferation and neuronal fate in prairie vole brain progenitor cells cultured in vitro: effects by social exposure and sexual dimorphism	2023	Biology of Sex Differences	20426410 (ISSN)	14	1		Ávila-González, D. and Romero-Morales, I. and Caro, L. and Martínez-Juárez, A. and Young, L. J. and Camacho-Barrios, F. and Martínez-Alarcón, O. and Castro, A. E. and Paredes, R. G. and Díaz, N. F. and Portillo, W.	https://www.scopus.com/inward/record.uri?eid=2-s2.0-85175729208&doi=10.1186%2fs13293-023-00563-2&partnerID=40&md5=3afcb4eca6d42fd79d6c902a84b5c85b	English		Departamento de Neurobiología Conductual y Cognitiva, Instituto de Neurobiología, Universidad Nacional Autónoma de México, Querétaro, Juriquilla, Mexico Departamento de Fisiología y Desarrollo Celular, Instituto Nacional de Perinatología Isidro Espinosa de los Reyes, Mexico City, Mexico Silvio O. Conte Center for Oxytocin and Social Cognition, Center for Translational Social Neuroscience, Emory N…	Background: The prairie vole (Microtus ochrogaster) is a socially monogamous rodent that establishes an enduring pair bond after cohabitation, with (6 h) or without (24 h) mating. Previously, we reported that social interaction and mating increased cell proliferation and differentiation to neuronal fate in neurogenic niches in male voles. We hypothesized that neurogenesis may be a neural plastici…	Export Date: 19 March 2024; Cited By: 0; Correspondence Address: W. Portillo; Departamento de Neurobiología Conductual y Cognitiva, Instituto de Neurobiología, Universidad Nacional Autónoma de México, Juriquilla, Querétaro, Mexico; email: portillo@unam.mx; N.F. Díaz; Departamento de Fisiología y Desarrollo Celular, Instituto Nacional de Perinatología Isidro Espinosa de los Reyes, Mexico City, Mex…	10.1186/s13293-023-00563-2	Brain-derived neurotrophic factor;Estradiol;Gliogenesis;Neurogenesis;Oxytocin;Pair bond;Progesterone;Prolactin;Sociosexual behavior;Animals;Arvicolinae;Brain;Cell Proliferation;DNA-Binding Proteins;Female;Grassland;Male;Neural Stem Cells;Neurons;Sex Characteristics;brain derived neurotrophic factor;DNA binding protein;animal;metabolism;nerve cell;neural stem cell;sexual characteristics;Cells, Cul…
rayyan-2752982	PERIODIC FEVER-UNUSUAL CAUSE of MEVALONATE KINASE DEFICIENCY	2023	Archives of Disease in Childhood	1468-2044	108		A240-A241	Awan, I. and Sridhar, A.	http://ovidsp.ovid.com/ovidweb.cgi?T=JS&PAGE=reference&D=emexa&NEWS=N&AN=642222046	English		I. Awan, Leicester Children Hospital LRI, United Kingdom	Background Mevalonate kinase deficiency (MKD) is one of the rare cause of periodic fever hereditary syndrome.1 It is a spectrum of autoinflammatory disorder ranging from Hyper IgD syndrome to Mevalonic aciduria which is the more severe form and can be life threatening in childhood.2 Objective In this case report, we present an 8-month-old infant of Mevalonate Kinase Deficiency which is unusual ca…	RAYYAN-INCLUSION: {"Nathan"=>"Excluded"}	https://dx.doi.org/10.1136/archdischild-2023-rcpch.383	abdominal pain;allele;antibiotic sensitivity;autoinflammatory disease;case report;child;childhood;clinical article;communication barrier;complication;conference abstract;drug therapy;failure to thrive;familial Mediterranean fever;family history;female;fever;genetic association;*heredity;homozygosity;human;human tissue;*hyperimmunoglobulinemia D and periodic fever syndrome;infancy;iron deficiency …
rayyan-2752983	Initiating Differentiation in Immortalized Multipotent Otic Progenitor Cells	2016	Jove-Journal of Visualized Experiments	1940-087X		107		Azadeh, J. and Song, Z. C. and Laureano, A. S. and Toro-Ramos, A. and Kwan, K.	<Go to ISI>://WOS:000368577400061				Use of human induced pluripotent stem cells (iPSC) or embryonic stem cells (ESC) for cell replacement therapies holds great promise. Several limitations including low yields and heterogeneous populations of differentiated cells hinder the progress of stem cell therapies. A fate restricted immortalized multipotent otic progenitor (iMOP) cell line was generated to facilitate efficient differentiati…	Azadeh, Jadali Song, Zhichao Laureano, Alejandra S. Toro-Ramos, Alana Kwan, Kelvin Kwan, Kelvin/0000-0002-8617-5543 | RAYYAN-INCLUSION: {"Nathan"=>"Excluded"}	10.3791/53692	Stem Cells
rayyan-2752984	A case of sudden hearing loss in a patient with chronic myelomonocytic leukemia	2023	Annals of hematology	1432-0584 0939-5555	102	12	3427-3430	Babakhanlou, Rodrick and Nader, Marc-Elie and Alvarado, Yesid	http://ovidsp.ovid.com/ovidweb.cgi?T=JS&PAGE=reference&D=med24&NEWS=N&AN=37713123				Chronic myelomonocytic leukemia is a myeloid stem cell disease characterized by an abnormal production and accumulation of monocytic cells in association with other signs of myeloproliferation. Extramedullary manifestations of CMML are common and can affect the spleen, liver skin, and lymph nodes. However, otologic manifestations are extremely rare and could have occurred from either direct leuke…	Erratum in (EIN) | RAYYAN-INCLUSION: {"Nathan"=>"Excluded"}	https://dx.doi.org/10.1007/s00277-023-05433-w	Humans;Leukemia, Myelomonocytic, Chronic/pa [Pathology];*Leukemia, Myelomonocytic, Chronic;Hearing Loss, Sudden/co [Complications];Hearing Loss, Sudden/pa [Pathology];*Hearing Loss, Sudden;Skin/pa [Pathology];Spleen/pa [Pathology];Liver/pa [Pathology];Leukemia, Myelomonocytic, Chronic;Leukemia
rayyan-2752985	Effects of Therapeutic Hypothermia on Macrophages in Mouse Cochlea Explants	2023	International journal of molecular sciences	1422-0067	24	10		Bader, Werner and Steinacher, Claudia and Fischer, Hannes Thomas and Glueckert, Rudolf and Schmutzhard, Joachim and Schrott-Fischer, Anneliese	http://ovidsp.ovid.com/ovidweb.cgi?T=JS&PAGE=reference&D=med24&NEWS=N&AN=37240196				Globally, over the next few decades, more than 2.5 billion people will suffer from hearing impairment, including profound hearing loss, and millions could potentially benefit from a cochlea implant. To date, several studies have focused on tissue trauma caused by cochlea implantation. The direct immune reaction in the inner ear after an implantation has not been well studied. Recently, therapeuti…	RAYYAN-INCLUSION: {"Nathan"=>"Excluded"}	https://dx.doi.org/10.3390/ijms24108850	Mice;Animals;*Hypothermia;Cochlea;*Hypothermia, Induced;Electrodes, Implanted;Macrophages;Hypothermia
rayyan-2752986	Single-cell transcriptome analysis reveals three sequential phases of gene expression during zebrafish sensory hair cell regeneration	2022	Developmental Cell	1534-5807	57	6	799-+	Baek, S. and Tran, N. T. T. and Diaz, D. C. and Tsai, Y. Y. and Acedo, J. N. and Lush, M. E. and Piotrowski, T.	<Go to ISI>://WOS:000778789300001				Loss of sensory hair cells (HCs) in the mammalian inner ear leads to permanent hearing and vestibular defects, whereas loss of HCs in zebrafish results in their regeneration. We used single-cell RNA sequencing (scRNA-seq) to characterize the transcriptional dynamics of HC regeneration in zebrafish at unprecedented spatiotemporal resolution. We uncovered three sequentially activated modules: first…	Baek, Sungmin Tran, Nhung T. T. Diaz, Daniel C. Tsai, Ya-Yin Acedo, Joaquin Navajas Lush, Mark E. Piotrowski, Tatjana Navajas Acedo, Joaquin/0000-0003-2855-6660; Tsai, Ya-Yin/0000-0002-9152-7646 1878-1551 | RAYYAN-INCLUSION: {"Nathan"=>"Excluded"}	10.1016/j.devcel.2022.03.001	Transcriptome
rayyan-2752987	PLLA Composites Combined with Delivery System of Bioactive Agents for Anti-Inflammation and Re-Endothelialization	2022	Pharmaceutics	19994923 (ISSN)	14	12		Baek, S. W. and Kim, D. S. and Song, D. H. and Lee, S. and Lee, J. K. and Park, S. Y. and Kim, J. H. and Kim, T. H. and Park, C. G. and Han, D. K.	https://www.scopus.com/inward/record.uri?eid=2-s2.0-85144672930&doi=10.3390%2fpharmaceutics14122661&partnerID=40&md5=b9d8faa54dda9eef86c1afaba495dac8	English		Department of Biomedical Science, CHA University, 335 Pangyo-ro, Bundang-gu, Seongnam-si, 13488, South Korea Department of Biomedical Engineering, SKKU Institute for Convergence, Sungkyunkwan University (SKKU), 2066 Seobu-ro, Jangan-gu, Suwon-si, 16419, South Korea Department of Intelligent Precision Healthcare Convergence, SKKU Institute for Convergence, Sungkyunkwan University (SKKU), 2066 Seob…	The development of a biodegradable vascular scaffold (BVS) for the treatment of cardiovascular diseases (CVDs) still requires some improvement. Among them, re-endothelialization and anti-inflammation are clinically important to restore vascular function. In this study, we proposed a coating system to deliver hydrophilic bioactive agents to BVS using nanoemulsion and drop-casting methods. The poly…	Export Date: 19 March 2024; Cited By: 7; Correspondence Address: D.K. Han; Department of Biomedical Science, CHA University, Seongnam-si, 335 Pangyo-ro, Bundang-gu, 13488, South Korea; email: dkhan@cha.ac.kr | RAYYAN-INCLUSION: {"Nathan"=>"Excluded"}	10.3390/pharmaceutics14122661	angiogenesis;arginine;extracellular vesicle;magnesium hydroxide;poly(L-lactide);polydeoxyribonucleotide;vascular regeneration;adenosine A2a receptor;hydrocortisone;adult;Article;attention deficit hyperactivity disorder;auditory cortex;auditory nervous system;auditory stimulation;auditory system;brain depth stimulation;cardiovascular disease;cataract extraction;degenerative disease;depression;elec…
rayyan-2752988	Olfactory Epithelium as an Infinitive Source of Neural Stem Cells for Derivation of Inner Ear Hair Cells	2017	International Journal of Morphology	0717-9502	35	2	413-419	Bahmani, T. and Gholami, S. and Mostafaie, A. and Karimi, E. and Hoseinkhani, Z. and Azad, T. and Mahdizadeh, H. and Mansouri, K.	<Go to ISI>://WOS:000404595700004				Surgical techniques for treatment of sensory neural hearing loss (SNHL) have unpredictable outcomes and in recent years cell therapy investigated for treatment of SNHL. Olfactory epithelium proceed neurogenesis during life time and provide an easily accessible source of neural stem cells. So the aim of this study was isolating neural stem cells from olfactory epithelium of rat and differentiation…	Bahmani, Tahere Gholami, Samira Mostafaie, Ali Karimi, Ebrahim Hoseinkhani, Zohreh Azad, Taha Mahdizadeh, Hamid Mansouri, Kamran Mostafaie, Ali/R-7807-2017; Mansouri, Kamran/R-8866-2017; Azad, Taha/AAF-5600-2020; Karimi, Ebrahim/V-1253-2019; Azad, Taha/AAO-7975-2020 Karimi, Ebrahim/0000-0002-8168-7304; Mostafaei, Ali/0000-0002-5215-5368; Mansouri, Kamran/0000-0002-0314-8735 0717-9367 | RAYYAN-INC…	10.4067/s0717-95022017000200004	Epithelium
rayyan-2752989	Multispecies probiotic administration reduces emotional salience and improves mood in subjects with moderate depression: a randomised, double-blind, placebo-controlled study	2023	Psychological medicine	1469-8978 (electronic) 1469-8978	53	8	3437-3447	Baiao, R. and Capitao, L. P. and Higgins, C. and Browning, M. and Harmer, C. J. and Burnet, P. W. J.	http://ovidsp.ovid.com/ovidweb.cgi?T=JS&PAGE=reference&D=emed25&NEWS=N&AN=637194376	English			BACKGROUND: The potential antidepressant properties of probiotics have been suggested, but their influence on the emotional processes that may underlie this effect is unclear. METHOD(S): Depressed volunteers (n = 71) were recruited into a randomised double-blind, placebo-controlled study to explore the effects of a daily, 4-week intake of a multispecies probiotic or placebo on emotional processin…	RAYYAN-INCLUSION: {"Nathan"=>"Excluded"}	https://dx.doi.org/10.1017/S003329172100550X	affect;controlled study;*depression/dt [Drug Therapy];double blind procedure;human;randomized controlled trial;antidepressant agent/pd [Pharmacology];antidepressant agent/dt [Drug Therapy];hydrocortisone;*probiotic agent/pd [Pharmacology];*probiotic agent/dt [Drug Therapy];Probiotics
rayyan-2752990	Chondroitin Sulphate/Dermatan Sulphate Proteoglycans: Potential Regulators of Corneal Stem/Progenitor Cell Phenotype In Vitro	2023	International Journal of Molecular Sciences	16616596 (ISSN)	24	3		Bains, K. K. and Ashworth, S. and Koudouna, E. and Young, R. D. and Hughes, C. E. and Quantock, A. J.	https://www.scopus.com/inward/record.uri?eid=2-s2.0-85147894706&doi=10.3390%2fijms24032095&partnerID=40&md5=f6897f0d233d4262f191ddd45f1b870a	English		Structural Biophysics Group, School of Optometry and Vision Sciences, Cardiff University, Maindy Road, Cardiff, CF24 4HQ, United Kingdom School of Biosciences, College of Biomedical and Life Sciences, Cardiff University, Cardiff, CF10 3AX, United Kingdom	Chondroitin sulphate (CS) proteoglycans with variable sulphation-motifs along their glycosaminoglycan (GAG) chains are closely associated with the stem cell niche of articular cartilage, where they are believed to influence the characteristics of the resident stem cells. Here, we investigated the immunohistochemical distribution of hybrid CS/dermatan sulphate (DS) GAGs in the periphery of the adu…	Export Date: 19 March 2024; Cited By: 0; Correspondence Address: A.J. Quantock; Structural Biophysics Group, School of Optometry and Vision Sciences, Cardiff University, Cardiff, Maindy Road, CF24 4HQ, United Kingdom; email: quantockaj@cardiff.ac.uk | RAYYAN-INCLUSION: {"Nathan"=>"Excluded"}	10.3390/ijms24032095	chondroitin sulphate;cornea;dermatan sulphate;glycosaminoglycans;keratocytes;stem cell niche;Animals;Chick Embryo;Chondroitin Sulfates;Mice;Proteoglycans;Stem Cells;BMI1 protein;chemokine receptor CXCR4;chondroitin sulfate;connexin 43;dermatan sulfate;epitope;monoclonal antibody;proteoglycan;transcription factor PAX6;dermatan sulfate proteoglycan;glycosaminoglycan;adult;animal cell;animal tissue;…
rayyan-2752991	Childhood cogan syndrome: Clinical manifestations, treatment, and outcome a multicenter study among pres members	2023	Pediatric Rheumatology	1546-0096	21			Bakry, R. A. and Batu, E. D. and Ozen, S. and Martin, N. and Jelusic, M. and Hospach, T. and Hashed, S. and Rigante, D. and Sanchez-Manubens, J. and Al-Mayouf, S. M.	http://ovidsp.ovid.com/ovidweb.cgi?T=JS&PAGE=reference&D=emexa&NEWS=N&AN=642856443	English		R.A. Bakry, Maternity and Children Specialized Hospital, Jeddah, Saudi Arabia	Introduction: Cogan syndrome is a rare multisystem autoimmune inflammatory disease that manifests as occular inflammation classically described as interstitial keratitis and vestibulo-auditory dysfunction. It is classified as a variable- vessel vasculitis with no predominant- sized vessel involved. Based on the presenting clinical manifestation, CS may or may not be typical. Objective(s): To repo…	RAYYAN-INCLUSION: {"Nathan"=>"Excluded"}	https://dx.doi.org/10.1186/s12969-023-00879-8	abdominal pain;aortic regurgitation;arthralgia;child;clinical article;cochlea prosthesis;*Cogan syndrome;complication;conference abstract;cross-sectional study;diagnosis;drug therapy;echocardiography;family history;female;fever;headache;human;immunosuppressive treatment;iritis;keratitis;male;multicenter study;myocarditis;onset age;osteitis;perception deafness;pericarditis;preschool child;proteinu…
rayyan-2752992	Epigenetic mechanisms of inner ear development	2022	Hearing Research	0378-5955	426			Balendran, V. and Ritter, K. E. and Martin, D. M.	<Go to ISI>://WOS:000903731900007				Epigenetic factors are critically important for embryonic and postnatal development. Over the past decade, substantial technological advancements have occurred that now permit the study of epigenetic mechanisms that govern all aspects of inner ear development, from otocyst patterning to maturation and maintenance of hair cell stereocilia. In this review, we highlight how three major classes of ep…	Balendran, Vinodh Ritter, K. Elaine Martin, Donna M. Ritter, Elaine/0000-0002-5586-5154 1878-5891 Si | RAYYAN-INCLUSION: {"Nathan"=>"Excluded"}	10.1016/j.heares.2022.108440	Ear, Inner;Ear;Epigenomics
rayyan-2752993	Full-Length Transcriptome of the Great Himalayan Leaf-Nosed Bats (Hipposideros armiger) Optimized Genome Annotation and Revealed the Expression of Novel Genes	2023	International Journal of Molecular Sciences	1661-6596 1422-0067	24	5	4937	Bao, M. and Wang, X. and Sun, R. and Wang, Z. and Li, J. and Jiang, T. and Lin, A. and Wang, H. and Feng, J.	http://www.mdpi.com/journal/ijms http://ovidsp.ovid.com/ovidweb.cgi?T=JS&PAGE=reference&D=emed25&NEWS=N&AN=2022032250	English		H. Wang, College of Life Science, Jilin Agricultural University, Changchun 130118, China. E-mail: wangh681@nenu.edu.cn, J. Feng, College of Life Science, Jilin Agricultural University, Changchun 130118, China. E-mail: fengj@nenu.edu.cn	The Great Himalayan Leaf-nosed bat (Hipposideros armiger) is one of the most representative species of all echolocating bats and is an ideal model for studying the echolocation system of bats. An incomplete reference genome and limited availability of full-length cDNAs have hindered the identification of alternatively spliced transcripts, which slowed down related basic studies on bats' echolocat…	RAYYAN-INCLUSION: {"Nathan"=>"Excluded"}	https://dx.doi.org/10.3390/ijms24054937	adult;alternative RNA splicing;article;*bat;echolocation;functional genomics;gene;gene expression;gene locus;male;nonhuman;perception;plant leaf;polyadenylation;signal transduction;*SMRT sequencing;transcriptomics;Pol protein/ec [Endogenous Compound];Ras protein/ec [Endogenous Compound];*transcriptome/ec [Endogenous Compound];alternative polyadenylation;CAMK4 gene;*Hipposideros armiger;NFKB1 gene…
rayyan-2752994	Creation of salpingopharyngeal fistulae for the management of guttural pouch tympany and persistent guttural pouch empyema	2023	Equine Veterinary Education	0957-7734 2042-3292	35	5	e358-e363	Barakzai, S. Z. and Macaulay, E. and Burrows, I. L.	http://onlinelibrary.wiley.com/journal/10.1001/(ISSN)2042-3292 http://ovidsp.ovid.com/ovidweb.cgi?T=JS&PAGE=reference&D=emed25&NEWS=N&AN=2019656933	English		S.Z. Barakzai, Equine Surgical Referrals Ltd, Brighton, United Kingdom. E-mail: safia@equinesurgicalreferrals.com	Case 1, Guttural pouch tympany: An 8-month-old Arabian filly presented with a history of longstanding bilateral fluctuant parotid region swelling and acute onset dyspnoea, tachypnoea, inspiratory stridor and right mucopurulent nasal discharge. Endoscopy and drainage (mucopus from the right, air from the left) of the GPs resulted in temporary reduction in the bilateral parotid region swelling. Mar…	RAYYAN-INCLUSION: {"Nathan"=>"Excluded"}	https://dx.doi.org/10.1111/eve.13730	*animal disease/di [Diagnosis];*animal disease/su [Surgery];animal experiment;animal tissue;antibiotic sensitivity;article;bacterial growth;dyspnea;endoscopy;fenestration;fine needle aspiration biopsy;fistula;guttural pouch;inspiratory stridor;laser surgery;lymphadenopathy;nonhuman;nose disease;operation duration;parotid region;pharyngostomy;polymerase chain reaction;*procedures, parameters and d…
rayyan-2752995	Embryonic stem cell generated-inner ear glia and neurons facilitate studies of new therapeutic approaches to functional restoration of hearing in the inner ear; Focus on the NeuroImmuno Axis	2019	Glia	0894-1491	67		E54-E54	Barald, K. F. and Ramamurthy, P. and Esty, D. and Roth, T.	<Go to ISI>://WOS:000502867400070					Barald, K. F. Ramamurthy, P. Esty, D. Roth, T. 14th European Meeting on Glial Cells in Health and Disease (GLIA) Jul 10-13, 2019 Porto, PORTUGAL 1098-1136 S1 | RAYYAN-INCLUSION: {"Nathan"=>"Excluded"}		Ear, Inner
rayyan-2752996	The Use of Nanoparticles in Otoprotection	2022	Frontiers in neurology	1664-2295	13		912647	Barbara, Maurizio and Margani, Valerio and Covelli, Edoardo and Filippi, Chiara and Volpini, Luigi and El-Borady, Ola M. and El-Kemary, Maged and Elzayat, Saad and Elfarargy, Haitham H.	http://ovidsp.ovid.com/ovidweb.cgi?T=JS&PAGE=reference&D=pmnm7&NEWS=N&AN=35968304				The inner ear can be insulted by various noxious stimuli, including drugs (cisplatin and aminoglycosides) and over-acoustic stimulation. These stimuli damage the hair cells giving rise to progressive hearing loss. Systemic drugs have attempted protection from ototoxicity. Most of these drugs poorly reach the inner ear with consequent ineffective action on hearing. The reason for these failures re…	RAYYAN-INCLUSION: {"Nathan"=>"Excluded"}	https://dx.doi.org/10.3389/fneur.2022.912647
rayyan-2752997	Transplantation and survival of mouse inner ear progenitor/stem cells in the organ of Corti after cochleostomy of hearing-impaired guinea pigs: preliminary results	2016	Brazilian Journal of Medical and Biological Research	0100-879X	49	4		Barboza, L. C. M. and Lezirovitz, K. and Zanatta, D. B. and Strauss, B. E. and Mingroni-Netto, R. C. and Oiticica, J. and Haddad, L. A. and Bento, R. F.	<Go to ISI>://WOS:000376683200004				In mammals, damage to sensory receptor cells (hair cells) of the inner ear results in permanent sensorineural hearing loss. Here, we investigated whether postnatal mouse inner ear progenitor/stem cells (mIESCs) are viable after transplantation into the basal turns of neomycin-injured guinea pig cochleas. We also examined the effects of mIESC transplantation on auditory functions. Eight adult fema…	Barboza, L. C. M., Jr. Lezirovitz, K. Zanatta, D. B. Strauss, B. E. Mingroni-Netto, R. C. Oiticica, J. Haddad, L. A. Bento, R. F. Lezirovitz, Karina/B-7857-2012; Zanatta, Daniela Bertolini/C-2804-2014; Oiticica, Jeanne/G-4316-2010; Strauss, Bryan/AAO-6653-2021; Bento, Ricardo Ferreira/IYJ-8591-2023; Haddad, Luciana A/D-8002-2012; Mingroni Netto, Regina Celia/C-9927-2012 Lezirovitz, Karina/0000-00…	10.1590/1414-431x20155064	Guinea Pigs;Ear, Inner
rayyan-2752998	Single-Center Experience in Vaccination of Children in Special Risk Groups: A Multidisciplinary Institutional Consensus Protocol	2023	Turkish Archives of Pediatrics	27576256 (ISSN)	58	5	531-538	Barış, H. E. and Kepenekli, E. and Sakar, F. İ A. and Ütük, B. and Şahin, P. and Ergenç, Z. and Tokuç, A. G. and Koç, A. and Karakoç-Aydıner, E. and Boran, P.	https://www.scopus.com/inward/record.uri?eid=2-s2.0-85169418872&doi=10.5152%2fTurkArchPediatr.2023.23097&partnerID=40&md5=0cd0903014eb3d3c994658b32d42b190	English		Division of Pediatrics, Department of Social Pediatrics, Marmara University Faculty of Medicine, İstanbul, Turkey Institute of Health Sciences, Marmara University, İstanbul, Turkey Department of Pediatric Infectious Diseases, Marmara University, Faculty of Medicine, İstanbul, Turkey Department of Pediatrics, Marmara University, Faculty of Medicine, İstanbul, Turkey Department of Pediatric Hematol…	Objective: Despite marked improvements in the accessibility of childhood vaccines, knowledge gaps remain about the vaccination of children in special risk groups (SRG). This study aimed to analyze the clinical data of children vaccinated in SRG in a single-center unit to contribute to the clinical evidence for the specific planning of immunization of children in SRG. The secondary aim is to prese…	Export Date: 19 March 2024; Cited By: 0; Correspondence Address: H.E. Barış; Division of Pediatrics, Department of Social Pediatrics, Marmara University Faculty of Medicine, İstanbul, Turkey; email: ezgi_aksu@yahoo.com | RAYYAN-INCLUSION: {"Nathan"=>"Excluded"}	10.5152/TurkArchPediatr.2023.23097	Cancer;children;hematopoietic stem cell transplantation;solid organ transplantation;vaccine;chickenpox vaccine;diphtheria pertussis poliomyelitis tetanus Haemophilus influenzae type b vaccine;hepatitis A vaccine;hepatitis B vaccine;Human papilloma virus vaccine;immunoglobulin G;influenza vaccine;measles mumps rubella vaccine;Meningococcus vaccine;oral poliomyelitis vaccine;Pneumococcus vaccine;ac…
rayyan-2752999	Conditional Ablation of Glucocorticoid and Mineralocorticoid Receptors from Cochlear Supporting Cells Reveals Their Differential Roles for Hearing Sensitivity and Dynamics of Recovery from Noise-Induced Hearing Loss	2023	International Journal of Molecular Sciences	1661-6596 1422-0067	24	4	3320	Barnes, C. C. and Yee, K. T. and Vetter, D. E.	http://www.mdpi.com/journal/ijms http://ovidsp.ovid.com/ovidweb.cgi?T=JS&PAGE=reference&D=emed25&NEWS=N&AN=2021778766	English		D.E. Vetter, Graduate Program in Neuroscience, University of Mississippi Medical Center, Jackson, MS 39216, United States. E-mail: dvetter@umc.edu	Endogenous glucocorticoids (GC) are known to modulate basic elements of cochlear physiology. These include both noise-induced injury and circadian rhythms. While GC signaling in the cochlea can directly influence auditory transduction via actions on hair cells and spiral ganglion neurons, evidence also indicates that GC signaling exerts effects via tissue homeostatic processes that can include ef…	RAYYAN-INCLUSION: {"Nathan"=>"Excluded"}	https://dx.doi.org/10.3390/ijms24043320	adult;animal cell;animal experiment;animal model;animal tissue;article;auditory threshold;brain stem response;controlled study;*Deiters cell;female;genetic manipulation;*hearing acuity;male;mouse;noise;*noise injury;nonhuman;sustentacular cell;synapse;transgene;cre recombinase/ec [Endogenous Compound];*glucocorticoid receptor/ec [Endogenous Compound];*mineralocorticoid receptor/ec [Endogenous Com…
rayyan-2753000	Safe Administration of Electroconvulsive Therapy in a Patient With Catatonia and Neuropsychiatric Lupus Comorbid With Fragile X Syndrome	2022	Journal of ECT	10950680 (ISSN)	38	4	258-260	Baroud, E. and Bond, J. B. and Luccarelli, J. and Olusunmade, M. and Henry, M. E. and Abrams, A. N.	https://www.scopus.com/inward/record.uri?eid=2-s2.0-85142939957&doi=10.1097%2fYCT.0000000000000862&partnerID=40&md5=8018a62cf825c37de2bea1c1a35953f9	English		Division of Child and Adolescent Psychiatry, Department of Psychiatry, Massachusetts General Hospital, Boston, MA, United States Harvard Medical School, Boston, MA, United States McLean Hospital, Belmont, MA, United States Department of Psychiatry, Massachusetts General Hospital, Boston, MA, United States		Export Date: 19 March 2024; Cited By: 0; CODEN: JOUEF | RAYYAN-INCLUSION: {"Nathan"=>"Excluded"}	10.1097/YCT.0000000000000862	Catatonia;Comorbidity;Electroconvulsive Therapy;Fragile X Syndrome;Humans;Lupus Vasculitis, Central Nervous System;cyclophosphamide;hydroxychloroquine;lorazepam;messenger RNA;methohexital;methylprednisolone;prednisone;rituximab;rocuronium;suxamethonium;adult;auditory hallucination;basal ganglion;case report;clinical article;Clinical Global Impression scale;deep vein thrombosis;disease association…
rayyan-2753001	A review of bilateral sudden sensorineural hearing loss in pediatric patients: Pediatric Bilateral SSNHL	2023	International Journal of Pediatric Otorhinolaryngology	01655876 (ISSN)	165			Barron, K. A. and Haimowitz, S. Z. and Shah, V. P. and Cowan, P. and Raia, N. and Ying, Y. L. M.	https://www.scopus.com/inward/record.uri?eid=2-s2.0-85146702587&doi=10.1016%2fj.ijporl.2023.111459&partnerID=40&md5=212e2b936bcdf6fcf4293dceade9a236	English	Elsevier Ireland Ltd	Department of Otolaryngology – Head and Neck Surgery, Rutgers New Jersey Medical School, Newark, 07101, NJ, United States Audiology Service, University Hospital, Newark, 07101, NJ, United States	Objective: Bilateral, sudden sensorineural hearing loss (SSNHL) in the pediatric population is a rare phenomenon potentially detrimental to language acquisition and social development. This study comprehensively reviews and analyzes existing literature to determine any correlation or commonality in etiologies, presentations, and management of this condition. Methods: PubMed, Cochrane, Scopus, and…	Export Date: 19 March 2024; Cited By: 0; Correspondence Address: K.A. Barron; Department of Otolaryngology—Head and Neck Surgery, Rutgers New Jersey Medical School, Doctor's Office Center (DOC), Newark, 90 Bergen St Room 8100, 07101, United States; email: kendyl.barron@yale.edu; CODEN: IPOTD | RAYYAN-INCLUSION: {"Nathan"=>"Excluded"}	10.1016/j.ijporl.2023.111459	Hearing loss;Pediatric otology;Sudden sensorineural hearing loss (SSNHL);Systematic review;Child;Female;Hearing;Hearing Loss, Bilateral;Hearing Loss, Sensorineural;Hearing Loss, Sudden;Humans;Male;Retrospective Studies;Steroids;Treatment Outcome;steroid;audiometry;cerebrospinal fluid;cochlear implantation;computer assisted tomography;Conference Paper;Cytomegalovirus;eardrum;Epstein Barr virus;hea…
rayyan-2753002	The nasal microbiome in patients suffering from non-steroidal anti-inflammatory drugs-exacerbated respiratory disease in absence of corticosteroids	2023	Frontiers in Immunology	16643224 (ISSN)	14			Bartosik, T. J. and Campion, N. J. and Freisl, K. and Liu, D. T. and Gangl, K. and Stanek, V. and Tu, A. and Pjevac, P. and Hausmann, B. and Eckl-Dorna, J. and Schneider, S.	https://www.scopus.com/inward/record.uri?eid=2-s2.0-85156232610&doi=10.3389%2ffimmu.2023.1112345&partnerID=40&md5=fedd1e53783a6a327a67b75720fee3d5	English		Department of Otorhinolaryngology, General Hospital and Medical University of Vienna, Vienna, Austria Joint Microbiome Facility of the Medical University of Vienna and the University of Vienna, Vienna, Austria Department of Microbiology and Ecosystem Science, Centre for Microbiology and Environmental Systems Science, University of Vienna, Vienna, Austria Department of Laboratory Medicine, Medical…	Chronic rhinosinusitis (CRS) is a chronic inflammatory disease phenotypically classified by the absence (CRSsNP) or presence of nasal polyps (CRSwNP). The latter may also be associated with asthma and hypersensitivity towards non-steroidal anti-inflammatory drugs (NSAID) as a triad termed NSAID-exacerbated respiratory disease (N-ERD). The role of the microbiome in these different disease entities…	Export Date: 19 March 2024; Cited By: 2; Correspondence Address: J. Eckl-Dorna; Department of Otorhinolaryngology, General Hospital and Medical University of Vienna, Vienna, Austria; email: julia.eckl-dorna@meduniwien.ac.at | RAYYAN-INCLUSION: {"Nathan"=>"Excluded"}	10.3389/fimmu.2023.1112345	16S rRNA gene amplicon sequencing;aspirin-exacerbated respiratory disease;chronic rhinosinusitis;CRS;CRSwNP;microbiome;N-ERD;Adrenal Cortex Hormones;Anti-Inflammatory Agents, Non-Steroidal;Chronic Disease;Cytokines;Humans;Interleukin-5;Microbiota;Respiration Disorders;Rhinitis;RNA, Ribosomal, 16S;Sinusitis;acetylsalicylic acid;corticosteroid;cytokine;eotaxin;eotaxin 3;gamma interferon;granulocyte…
rayyan-2753003	Cochlear Implantation in a Patient with Granulomatosis with Polyangiitis	2022	Israel Medical Association Journal	1565-1088	24	12	834-835	Bartov, N. and Dahan, T. and Halperin, D. and Katzenell, U.	https://www.ima.org.il/medicineIMAJ/Article.aspx?aId=5203 http://ovidsp.ovid.com/ovidweb.cgi?T=JS&PAGE=reference&D=emed25&NEWS=N&AN=2025078320	English		N. Bartov, Dept of Otolaryngology Head and Neck Surgery, Kaplan Medical Center, Rehovot 76100, Israel. E-mail: noambartov@gmail.com	Background: Granulomatosis with polyangiitis (GPA) otologic manifestations include conductive and sensorineural hearing loss (HL). Vasculitis is assumed to be the primary cause of otologic manifestations. Deaf patients and patients with HL who do not benefit from hearing aids can benefit from cochlear implants (CI). There are currently no specific guidelines for treatment of patients with GPA sui…	RAYYAN-INCLUSION: {"Nathan"=>"Excluded"}		aged;article;auditory system examination;case report;clinical article;*cochlear implantation;drug dose reduction;female;hearing impaired person;*hearing impairment/su [Surgery];histology;human;human tissue;nose septum perforation;otitis media/dt [Drug Therapy];otoscopy;*sedimentation rate;speech audiometry;tinnitus;*Wegener granulomatosis;cardiolipin antibody/ec [Endogenous Compound];methotrexate…
rayyan-2753004	Acute airway obstruction requiring nasotracheal intubation following hypoglossal neuromonitoring: a case report	2023	BMC Anesthesiology	14712253 (ISSN)	23	1		Bassi, J. S. and Hsu, F. and Mnatsakanyan, L. and Rajan, G. R.	https://www.scopus.com/inward/record.uri?eid=2-s2.0-85158000860&doi=10.1186%2fs12871-023-02115-y&partnerID=40&md5=8895dcc387a062cdd245a5875d1da358	English		University of California Irvine School of Medicine, 836 Health Sciences Road, Irvine, 92697, CA, United States Department of Neurological Surgery, University of California Irvine Medical Center, 101 The City Drive South, Orange, 92868, CA, United States Department of Neurology, University of California Irvine Medical Center, 101 The City Drive South, Orange, 92868, CA, United States Department of…	Background: Intraoperative neurophysiological monitoring (IONM) is utilized for both the localization of critical structures and for real time detection and prevention of intraoperative neurological injury. Use of IONM to monitor the hypoglossal nerve is performed during neurosurgical, otolaryngological, and vascular procedures to improve surgical outcomes. There is a paucity of literature descri…	Export Date: 19 March 2024; Cited By: 0; Correspondence Address: J.S. Bassi; University of California Irvine School of Medicine, Irvine, 836 Health Sciences Road, 92697, United States; email: jaspalbassi@g.ucla.edu; CODEN: BAMNB | RAYYAN-INCLUSION: {"Nathan"=>"Excluded"}	10.1186/s12871-023-02115-y	Hypoglossal;Lingual swelling;Nasotracheal intubation;Nerve;Neurophysiological monitoring;Airway Obstruction;Humans;Intubation, Intratracheal;Male;Middle Aged;Neck;Nose;Wakefulness;dexamethasone;fentanyl;lidocaine;propofol;remifentanil;suxamethonium;adult;aneurysm size;application site excoriation;Article;blurred vision;brain artery aneurysm;case report;clinical article;computed tomographic angiog…
rayyan-2753005	Bmi1 Loss in the Organ of Corti Results in p16<SUP>ink4a</SUP> Upregulation and Reduced Cell Proliferation of Otic Progenitors <i>In Vitro</i>	2016	Plos One	1932-6203	11	10		Bassiouni, M. and Dos Santos, A. and Avci, H. X. and Löwenheim, H. and Müller, M.	<Go to ISI>://WOS:000386203800022				The mature mammalian organ of Corti does not regenerate spontaneously after injury, mainly due to the absence of cell proliferation and the depletion of otic progenitors with age. The polycomb gene B lymphoma Mo-MLV insertion region 1 homolog (Bmi1) promotes proliferation and cell cycle progression in several stem cell populations. The cell cycle inhibitor p16(ink4a) has been previously identifie…	Bassiouni, Mohamed Dos Santos, Aurelie Avci, Hasan X. Loewenheim, Hubert Mueller, Marcus Löwenheim, Hubert/GPS-7207-2022 Löwenheim, Hubert/0000-0001-8200-8804; Avci, Hasan/0000-0002-6087-8355 | RAYYAN-INCLUSION: {"Nathan"=>"Excluded"}	10.1371/journal.pone.0164579
rayyan-2753006	Neurodevelopmental outcomes of very low birth weight preterms in preschool childhood: a prospective cohort study	2023	Italian Journal of Pediatrics	17208424 (ISSN)	49	1		Battajon, N. and Bechini, C. and De Osti, F. and Galletti, A. and Frigo, A. C. and Lago, P.	https://www.scopus.com/inward/record.uri?eid=2-s2.0-85159738071&doi=10.1186%2fs13052-023-01467-y&partnerID=40&md5=93bbf9520865d375dc5b1287013a9642	English		Neonatal Intensive Care Unit and High-Risk Follow up program, Cà Foncello Regional Hospital, Azienda ULSS 2 Marca Trevigiana Piazzale Ospedale, 1, Treviso, 31100, Italy Department of Cardiac-Thoracic-Vascular Sciences and Public Health, University of Padua, Padua, Italy	Background: Preterm birth is a risk factor for a child’s neurological development. Preterm children have unusual neurodevelopmental profiles with executive, visual-motor functions, fine and gross motor skills, language and behavior that affect learning. In this study, we analyzed the neurodevelopmental outcomes of a cohort of very low birth weight infants admitted to the Treviso Neonatal Intensiv…	Export Date: 19 March 2024; Cited By: 3; Correspondence Address: N. Battajon; Neonatal Intensive Care Unit and High-Risk Follow up program, Cà Foncello Regional Hospital, Treviso, Azienda ULSS 2 Marca Trevigiana Piazzale Ospedale, 1, 31100, Italy; email: nbattajon@gmail.com; CODEN: IJPTB | RAYYAN-INCLUSION: {"Nathan"=>"Excluded"}	10.1186/s13052-023-01467-y	Disability;Neurodevelopmental assessment;Neurological development;Very low birth weight;Birth Weight;Child;Child Development;Child, Preschool;Female;Humans;Infant;Infant, Newborn;Infant, Very Low Birth Weight;Mental Disorders;Premature Birth;Prospective Studies;steroid;adaptive behavior;Apgar score;Article;attention disturbance;Bayley motor scale;behavior disorder;body equilibrium;brain hemorrhag…
rayyan-2753007	Phase I dose-escalation study to assess the safety, tolerability, pharmacokinetics and pharmacodynamics of an inhaled recombinant human ACE2	2024	ERJ Open Research	23120541 (ISSN)	10	1		Bauer, M. and Jorda, A. and Al-Jalali, V. and Wölfl-Duchek, M. and Bergmann, F. and Nussbaumer-Pröll, A. and Steindl, A. and Gugenberger, R. and Bischof, S. and Wimmer, D. and Idzko, M. and Zeitlinger, M.	https://www.scopus.com/inward/record.uri?eid=2-s2.0-85185681942&doi=10.1183%2f23120541.00567-2023&partnerID=40&md5=2dc5b848d7223a621f20623146600453	English		Department of Clinical Pharmacology, Medical University of Vienna, Vienna, Austria Division of Oncology, Department of Medicine I, Medical University of Vienna, Vienna, Austria APEIRON Respiratory Therapies GmbH, Vienna, Austria Department of Pulmonology, Medical University of Vienna, Vienna, Austria	Background APN01 is a soluble recombinant human angiotensin-converting enzyme 2 (rhACE2), a key player in the renin–aldosterone–angiotensin system (RAAS). In clinical studies, APN01 was administered intravenously only, so far. The aim of this study (ClinicalTrials.gov: NCT05065645) was to evaluate the safety, tolerability, pharmacokinetics (PK) and pharmacodynamics (PD) of inhaled APN01. Methods …	Export Date: 19 March 2024; Cited By: 0; Correspondence Address: M. Zeitlinger; Department of Clinical Pharmacology, Medical University of Vienna, Vienna, Austria; email: markus.zeitlinger@meduniwien.ac.at | RAYYAN-INCLUSION: {"Nathan"=>"Excluded"}	10.1183/23120541.00567-2023	alunacedase alfa;recombinant angiotensin converting enzyme 2;adult;Article;breast disease;connective tissue disease;controlled study;coughing;dizziness;drug dose escalation;drug safety;dysphonia;electrocardiography;erythema;evening dosage;female;forced expiratory volume;forced vital capacity;gastrointestinal disease;genital system disease;human;immune response;infection;inhalational drug administ…
rayyan-2753008	Randomized Phase II Trial of Ficlatuzumab With or Without Cetuximab in Pan-Refractory, Recurrent/Metastatic Head and Neck Cancer	2023	Journal of Clinical Oncology	0732183X (ISSN)	41	22	3851-3862	Bauman, J. E. and Saba, N. F. and Roe, D. and Bauman, J. R. and Kaczmar, J. and Bhatia, A. and Muzaffar, J. and Julian, R. and Wang, S. and Bearelly, S. and Baker, A. and Steuer, C. and Giri, A. and Burtness, B. and Centuori, S. and Caulin, C. and Klein, R. and Saboda, K. and Obara, S. and Chung, C. H.	https://www.scopus.com/inward/record.uri?eid=2-s2.0-85166362527&doi=10.1200%2fJCO.22.01994&partnerID=40&md5=5245cb1756b3c8482f09814be447ba9a	English		Division of Hematology/Oncology, Department of Medicine, George Washington (GW) University and GW Cancer Center, Washington, DC, United States Division of Hematology/Oncology, Department of Medicine, University of Arizona (UA), College of Medicine-Tucson, UA Comprehensive Cancer Center, Tucson, AZ, United States Department of Hematology and Medical Oncology, Emory University, Winship Cancer Insti…	PURPOSEPrimary or acquired resistance to cetuximab, an antiepidermal growth factor receptor monoclonal antibody (mAb), minimizes its utility in recurrent/metastatic head and neck squamous cell carcinoma (HNSCC). Aberrant hepatocyte growth factor/cMet pathway activation is an established resistance mechanism. Dual pathway targeting may overcome resistance.PATIENTS AND METHODSThis multicenter, rand…	Export Date: 19 March 2024; Cited By: 3; Correspondence Address: J.E. Bauman; GW Cancer Center, Washington, 800 22nd St NW, Ste 8000, 20052, United States; email: jebauman@gwu.edu; CODEN: JCOND | RAYYAN-INCLUSION: {"Nathan"=>"Excluded"}	10.1200/JCO.22.01994	Antibodies, Monoclonal;Antineoplastic Combined Chemotherapy Protocols;Bayes Theorem;Cetuximab;Head and Neck Neoplasms;Humans;Neoplasm Recurrence, Local;Squamous Cell Carcinoma of Head and Neck;alanine aminotransferase;aspartate aminotransferase;creatinine;ficlatuzumab;iron;monoclonal antibody;platinum;prednisone;scatter factor receptor;antineoplastic agent;abdominal pain;acne;adult;aged;alanine a…
rayyan-2753009	The Use of Ovarian Vein Sampling to Lateralize a Virilizing Leydig Cell Ovarian Tumor	2023	AACE Clinical Case Reports	23760605 (ISSN)	9	6	182-185	Baweja, K. and Shuster, S. and Awad, S.	https://www.scopus.com/inward/record.uri?eid=2-s2.0-85172153344&doi=10.1016%2fj.aace.2023.07.003&partnerID=40&md5=ef5348a5b2893c89dab2df3cc1899e91	English		Department of Medicine, Queen's University, Kingston, ON, Canada Division of Endocrinology and Metabolism, University of Toronto, Toronto, ON, Canada Division of Endocrinology and Metabolism, Queen's University, Kingston, ON, Canada	Background/Objective: Leydig cell tumors are a rare androgen-secreting ovarian tumor. We present a patient with virilization symptoms secondary to a Leydig cell tumor, with nonrevealing imaging studies, that was localized using ovarian vein sampling (OVS). Case Report: A 56-year-old postmenopausal woman was referred by her gynecologist to the endocrinology clinic for voice-deepening, clitoral enl…	Export Date: 19 March 2024; Cited By: 1; Correspondence Address: K. Baweja; Department of Medicine, Queen's University, Kingston, Etherington Hall, Room 3041, 94 Stuart Street, K7L 3N6, Canada; email: kbaweja@qmed.ca | RAYYAN-INCLUSION: {"Nathan"=>"Excluded"}	10.1016/j.aace.2023.07.003	hyperandrogenism;Leydig cell tumor;ovarian vein sampling;postmenopausal virilization;dexamethasone;estradiol;globulin;growth hormone;hydrocortisone;hydroxyprogesterone;minoxidil;Muellerian inhibiting factor;prasterone sulfate;prolactin;somatomedin C;testosterone;thyrotropin;abdominal hysterectomy;adult;Article;auditory lateralization;bilateral salpingo-oophorectomy;biochemistry;case report;clinic…
rayyan-2753010	Maternal and fetal outcomes of pregnancy in women with primary systemic vasculitis: A single-center cohort study of 20 patients and 30 pregnancies	2024	Seminars in Arthritis and Rheumatism	00490172 (ISSN)	66			Beça, S. and Alba, M. A. and Hernández-Rodríguez, J. and Espígol-Frigolé, G. and Prieto-González, S. and Cid, M. C. and Baños, N. and Espinosa, G.	https://www.scopus.com/inward/record.uri?eid=2-s2.0-85186200267&doi=10.1016%2fj.semarthrit.2024.152412&partnerID=40&md5=ed3dfe264e1c7efdcec20665088f9dd6	English		Department of Autoimmune Diseases, Hospital Clínic of Barcelona, University of Barcelona, Catalonia, Barcelona, Spain Vasculitis Research Unit, Department of Autoimmune Diseases, Hospital Clínic of Barcelona, University of Barcelona. Institut d'Investigacions Biomèdiques August Pi Sunyer (IDIBAPS), Catalonia, Barcelona, Spain Department of Maternal-Fetal Medicine, BCNatal, Barcelona Centre for Ma…	Objectives: To analyze pregnancy outcomes of patients with primary systemic vasculitis followed in a third-level referral center. Methods: Retrospective cohort study of all pregnant women with systemic vasculitis followed between 2009 and 2022 at the High-Risk Pregnancy Clinic of the Department of Systemic Autoimmune Diseases of the Hospital Clínic, Barcelona. Results: Twenty women with primary v…	Export Date: 19 March 2024; Cited By: 0; Correspondence Address: G. Espinosa; Department of Autoimmune Diseases, Hospital Clínic, Barcelona, Catalonia, Spain; email: gespino@clinic.cat; CODEN: SAHRB | RAYYAN-INCLUSION: {"Nathan"=>"Excluded"}	10.1016/j.semarthrit.2024.152412	ANCA;Behçet disease;Preeclampsia;Pregnancy;Takayasu arteritis;Vasculitis;acetylsalicylic acid;adalimumab;azathioprine;cyclosporine;glucocorticoid;mycophenolate mofetil;prednisone;tacrolimus;adult;anaphylactoid purpura;ANCA associated vasculitis;aortic arch syndrome;Article;Behcet disease;cesarean section;clinical article;cochlear implantation;Cogan syndrome;cohort analysis;conception;disease clas…
rayyan-2753011	Multiplex immunohistochemistry reveals cochlear macrophage heterogeneity and local auditory nerve inflammation in cisplatin-induced hearing loss	2022	Frontiers in neurology	1664-2295	13		1015014	Bedeir, Mai Mohamed and Ninoyu, Yuzuru and Nakamura, Takashi and Tsujikawa, Takahiro and Hirano, Shigeru	http://ovidsp.ovid.com/ovidweb.cgi?T=JS&PAGE=reference&D=pmnm7&NEWS=N&AN=36341090				Inner ear macrophages play a vital role in cochlear homeostasis. Recent studies have demonstrated the existence of macrophages at different sites of the cochlea, with increased cochlear infiltration as an inflammatory response mechanism to injury. However, current methods, such as conventional immunohistochemistry and flow cytometry, provide limited information about the diversity of cochlear mac…	RAYYAN-INCLUSION: {"Nathan"=>"Excluded"}	https://dx.doi.org/10.3389/fneur.2022.1015014	Macrophages;Cochlear Nerve;Inflammation;Immunohistochemistry;Cisplatin
rayyan-2753012	Efficacy and Safety of Pirfenidone in Advanced Versus Non-Advanced Idiopathic Pulmonary Fibrosis: Post-Hoc Analysis of Six Clinical Studies	2023	Advances in Therapy	0741238X (ISSN)	40	9	3937-3955	Behr, J. and Nathan, S. D. and Costabel, U. and Albera, C. and Wuyts, W. A. and Glassberg, M. K. and Haller, H. and Alvaro, G. and Gilberg, F. and Samara, K. and Lancaster, L.	https://www.scopus.com/inward/record.uri?eid=2-s2.0-85163706648&doi=10.1007%2fs12325-023-02565-3&partnerID=40&md5=4364716307c317b7caa5ff0d5c97c4a2	English		Department of Medicine V, University Hospital, LMU Munich and Asklepios Fachkliniken Gauting, Comprehensive Pneumology Center, Member of the German Center for Lung Research, Munich, Germany Inova Heart and Vascular Institute, Inova Fairfax Hospital, Falls Church, VA, United States Center for Interstitial and Rare Lung Diseases, Pneumology Department, Ruhrlandklinik, University Hospital, Universit…	Introduction: In the European Union (EU), the indication for the antifibrotic pirfenidone prior to April 2023 did not include patients with advanced idiopathic pulmonary fibrosis (IPF). This analysis compared the efficacy and safety of pirfenidone in advanced IPF versus non-advanced IPF. Methods: Data were included from the following studies of pirfenidone: ASCEND (NCT01366209); CAPACITY (004 [NC…	Export Date: 19 March 2024; Cited By: 1; Correspondence Address: J. Behr; Department of Medicine V, University Hospital, LMU Munich and Asklepios Fachkliniken Gauting, Comprehensive Pneumology Center, Member of the German Center for Lung Research, Munich, Germany; email: Juergen.Behr@med.uni-muenchen.de; CODEN: ADTHE | RAYYAN-INCLUSION: {"Nathan"=>"Excluded"}	10.1007/s12325-023-02565-3	Advanced idiopathic pulmonary fibrosis;Non-advanced idiopathic pulmonary fibrosis;Pirfenidone;Adult;Anti-Inflammatory Agents, Non-Steroidal;Humans;Idiopathic Pulmonary Fibrosis;Pyridones;Treatment Outcome;Vital Capacity;carbon monoxide;placebo;sildenafil;dipyrone;nonsteroid antiinflammatory agent;aged;all cause mortality;Article;atrial fibrillation;body weight loss;breast disease;clinical trial;c…
rayyan-2753013	Dual Drug Delivery in Cochlear Implants: In Vivo Study of Dexamethasone Combined with Diclofenac or Immunophilin Inhibitor MM284 in Guinea Pigs	2023	Pharmaceutics	1999-4923	15	3		Behrends, Wiebke and Wulf, Katharina and Raggl, Stefan and Frohlich, Max and Eickner, Thomas and Dohr, Dana and Esser, Karl-Heinz and Lenarz, Thomas and Scheper, Verena and Paasche, Gerrit	http://ovidsp.ovid.com/ovidweb.cgi?T=JS&PAGE=reference&D=pmnm8&NEWS=N&AN=36986587				Cochlear implants are well established to treat severe hearing impairments. Despite many different approaches to reduce the formation of connective tissue after electrode insertion and to keep electrical impedances low, results are not yet satisfying. Therefore, the aim of the current study was to combine the incorporation of 5% dexamethasone in the silicone body of the electrode array with an ad…	RAYYAN-INCLUSION: {"Nathan"=>"Excluded"}	https://dx.doi.org/10.3390/pharmaceutics15030726	Guinea Pigs;Dexamethasone;Swine;Diclofenac
rayyan-2753014	Nkx2-5 Mediates Differential Cardiac Differentiation Through Interaction with Hoxa10	2013	Stem Cells and Development	1547-3287	22	15	2211-2220	Behrens, A. N. and Iacovino, M. and Lohr, J. L. and Ren, Y. and Zierold, C. and Harvey, R. P. and Kyba, M. and Garry, D. J. and Martin, C. M.	<Go to ISI>://WOS:000321946100010				The regulation of cardiac differentiation is complex and incompletely understood. Recent studies have documented that Nkx2-5-positive cells are not limited to the cardiac lineage, but can give rise to endothelial and smooth muscle lineages. Other work has elucidated that, in addition to promoting cardiac development, Nkx2-5 plays a larger role in mesodermal patterning although the transcriptional…	Behrens, Ann N. Iacovino, Michelina Lohr, Jamie L. Ren, Yi Zierold, Claudia Harvey, Richard P. Kyba, Michael Garry, Daniel J. Martin, Cindy M. Kyba, Michael/0000-0002-5579-7534; Martin, Cindy/0000-0002-9831-3341; iacovino, michelina/0000-0002-1076-3146; Harvey, Richard/0000-0002-9950-9792 | RAYYAN-INCLUSION: {"Nathan"=>"Excluded"}	10.1089/scd.2012.0611
rayyan-2753015	SUSAC SYNDROME: THE EFFECTIVENESS OF RITUXIMAB MONOTHERAPY	2023	Nauchno-Prakticheskaya Revmatologiya	1995-4484 1995-4492	61	3	385-388	Beketova, T. V.	https://rsp.mediar-press.net/rsp/article/view/3367 http://ovidsp.ovid.com/ovidweb.cgi?T=JS&PAGE=reference&D=emexa&NEWS=N&AN=2026129004	Russian		T. Beketova	Susac syndrome (SS) or retino-cochleo-cerebral vasculopathy is an extremely rare, severe, and potentially disabling condition. Underlying occlusive microangiopathy in SS is clinically characterized by the triad of encephalopathy, sensorineural hearing loss and branch retinal arterial occlusion. SS therapy envisages simultaneous use of high doses of glucocorticoids, intravenous immunoglobulins, cy…	RAYYAN-INCLUSION: {"Nathan"=>"Excluded"}	https://dx.doi.org/10.47360/1995-4484-2023-385-388	article;clinical feature;drug contraindication;drug efficacy;drug use;human;*monotherapy;staging;*Susac syndrome/dt [Drug Therapy];treatment response;cytostatic agent;glucocorticoid;*rituximab/dt [Drug Therapy]
rayyan-2753016	Intestinal-Type Adenocarcinoma in Head and Neck: Dissecting Oncogenic Gene Alterations Through Whole Transcriptome and Exome Analysis	2024	Modern Pathology	08933952 (ISSN)	37	1		Bell, D. and Bell, A. H. and Weber, R. S. and Hanna, E. Y.	https://www.scopus.com/inward/record.uri?eid=2-s2.0-85182956938&doi=10.1016%2fj.modpat.2023.100372&partnerID=40&md5=bc95c2e52578b26870e5a7031b8871cd	English		Department of Pathology, City of Hope Comprehensive Cancer Center, Duarte, California, United States Departments of Pathology Research, The University of Texas MD Anderson Cancer Center, Houston, Texas, United States Department of Head and Neck Surgery, The University of Texas MD Anderson Cancer Center, Houston, Texas, United States	Adenocarcinomas of the nasal/paranasal sinuses are uncommon, but intestinal-type adenocarcinomas (ITACs) are important. Due to the rarity of these tumors, their molecular profile is not well known. To further investigate the molecular profile and find potential oncogenic drivers, we compared the whole transcriptome and exome of ITACs at different anatomic locations in the head and neck. Twenty-on…	Export Date: 19 March 2024; Cited By: 0; Correspondence Address: D. Bell; Department of Pathology, City of Hope Comprehensive Cancer Center, Duarte, United States; email: dbell@coh.org; CODEN: MODPE | RAYYAN-INCLUSION: {"Nathan"=>"Excluded"}	10.1016/j.modpat.2023.100372	differential expression genes;head and neck pathology;heterogeneity;intestinal-type adenocarcinoma;molecular pathology;sinonasal;transcriptome;Adenocarcinoma;Biomarkers, Tumor;Exome;Humans;Paranasal Sinus Neoplasms;antineoplastic agent;binding protein;complementary DNA;cytokeratin 20;cytokeratin 7;DNA;genomic DNA;glial fibrillary acidic protein;isoprotein;mixed lineage leukemia protein;mixed line…
rayyan-2753017	Successful Salvage Therapy Including Tigecycline for Pediatric Mycobacterium abscessus Mastoiditis	2024	Clinical Pediatrics	00099228 (ISSN)	63	3	300-303	Bell, K. J. and Adams, D. J. and Brietzke, S. and Spencer, S. E.	https://www.scopus.com/inward/record.uri?eid=2-s2.0-85162990729&doi=10.1177%2f00099228231176244&partnerID=40&md5=fed1940378fb7d617ddbfc78538f9b5e	English		Department of Pediatrics, Naval Medical Center Portsmouth, Portsmouth, VA, United States Wolfson Children’s Hospital, Jacksonville, FL, United States Department of Pediatrics, Brooke Army Medical Center, San Antonio, TX, United States		Export Date: 19 March 2024; Cited By: 1; Correspondence Address: K.J. Bell; Department of Pediatrics, Naval Medical Center Portsmouth, Portsmouth, United States; email: Katherine.j.bell10.mil@health.mil; CODEN: CPEDA | RAYYAN-INCLUSION: {"Nathan"=>"Excluded"}	10.1177/00099228231176244	Anti-Bacterial Agents;Child;Humans;Mastoiditis;Microbial Sensitivity Tests;Mycobacterium abscessus;Mycobacterium Infections, Nontuberculous;Salvage Therapy;Tigecycline;amikacin;azithromycin;cefoxitin;ciprofloxacin;ciprofloxacin plus dexamethasone;clarithromycin;clindamycin;cotrimoxazole;doxycycline;ertapenem;imipenem;linezolid;meropenem;minocycline;moxifloxacin;mupirocin;ofloxacin;ondansetron;ant…
rayyan-2753018	Current advances in the pharmacological prevention and management of cognitive dysfunction in multiple sclerosis	2023	Expert Opinion on Pharmacotherapy	14656566 (ISSN)	24	4	435-451	Bellinvia, A. and Portaccio, E. and Amato, M. P.	https://www.scopus.com/inward/record.uri?eid=2-s2.0-85145460256&doi=10.1080%2f14656566.2022.2161882&partnerID=40&md5=3de5abcdd1c7c7f035d9c7c971d1ec2e	English		NEUROFARBA Department, University of Florence, Florence, Italy IRCCS Fondazione Don Carlo Gnocchi, Florence, Italy	Introduction: Cognitive impairment (CI) is a core feature of Multiple Sclerosis (MS), being detectable in up to 65% of subjects. Treatment of CI can be considered of paramount importance. However, no standardized strategies are available to date to define the best treatment approach, especially for the pharmacological management. Areas covered: In this narrative review, the authors outline the la…	Export Date: 19 March 2024; Cited By: 0; Correspondence Address: M.P. Amato; NEUROFARBA Department, University of Florence, IRCCS Don Carlo Gnocchi, Florence, Largo Palagi 1, 50139, Italy; email: mariapia.amato@unifi.it; CODEN: EOPHF | RAYYAN-INCLUSION: {"Nathan"=>"Excluded"}	10.1080/14656566.2022.2161882	cognitive impairment;disease modifying treatments;Multiple sclerosis;progressive;relapsing-remitting;symptomatic treatments;4-Aminopyridine;Adult;Cognition;Cognitive Dysfunction;Humans;Multiple Sclerosis, Relapsing-Remitting;alemtuzumab;amantadine;amphetamine;armodafinil;azathioprine;beta interferon;central stimulant agent;cholinesterase inhibitor;cladribine;cyclophosphamide;dimethyl fumarate;don…
rayyan-2753019	Visually or auditorily induced seizures involve the activation of nonhippocampal brain areas and hippocampal removal does not alleviate seizures in a mouse model of temporal lobe epilepsy	2024	Epilepsia	0013-9580 1528-1167	65	1	218-237	Bello, S. T. and Xu, S. and Li, X. and Ren, J. and Jendrichovsky, P. and Jiang, F. and Xiao, Z. and Wan, X. and Chen, X. and He, J.	http://onlinelibrary.wiley.com/journal/10.1111/(ISSN)1528-1167 http://ovidsp.ovid.com/ovidweb.cgi?T=JS&PAGE=reference&D=emexb&NEWS=N&AN=2026897965	English		J. He, Department of Neuroscience, City University of Hong Kong, To Yuen Building, Tat Chee Avenue, Kowloon, Hong Kong. E-mail: jufanghe@cityu.edu.hk	Objective: Several studies have attributed epileptic activities in temporal lobe epilepsy (TLE) to the hippocampus; however, the participation of nonhippocampal neuronal networks in the development of TLE is often neglected. Here, we sought to understand how these nonhippocampal networks are involved in the pathology that is associated with TLE disease. Method(s): A kainic acid (KA) model of temp…	RAYYAN-INCLUSION: {"Nathan"=>"Excluded"}	https://dx.doi.org/10.1111/epi.17816	acclimatization;animal experiment;animal model;animal tissue;article;*auditory stimulation;brain region;clinical protocol;comparative study;controlled study;craniotomy;dorsal hippocampus;electrophysiology;*hippocampus;immunohistochemistry;light intensity;local field potential;male;motor cortex;mouse;mouse model;nerve cell network;nonhuman;photostimulation;*seizure/su [Surgery];*temporal lobe epil…
rayyan-2753020	Heat shock protein 90 inhibitor RGRN-305 potently attenuates skin inflammation	2023	Frontiers in Immunology	16643224 (ISSN)	14			Ben Abdallah, H. and Seeler, S. and Bregnhøj, A. and Ghatnekar, G. and Kristensen, L. S. and Iversen, L. and Johansen, C.	https://www.scopus.com/inward/record.uri?eid=2-s2.0-85148523702&doi=10.3389%2ffimmu.2023.1128897&partnerID=40&md5=3355c8750b4a2579922411632afadde1	English		Department of Dermatology and Venereology, Aarhus University Hospital, Aarhus, Denmark Department of Biomedicine, Aarhus University, Aarhus, Denmark Mount Pleasant, Regranion, SC, United States	Introduction: Chronic inflammatory skin diseases may have a profound negative impact on the quality of life. Current treatment options may be inadequate, offering an unsatisfactory response or side effects. Therefore, ongoing efforts exist to identify novel effective and safe treatments. Heat shock protein (HSP) 90 is a chaperone that promotes the activity of a wide range of client proteins inclu…	Export Date: 19 March 2024; Cited By: 8; Correspondence Address: H. Ben Abdallah; Department of Dermatology and Venereology, Aarhus University Hospital, Aarhus, Denmark; email: hba@clin.au.dk | RAYYAN-INCLUSION: {"Nathan"=>"Excluded"}	10.3389/fimmu.2023.1128897	12-O-Tetradecanoylphorbol-13-acetate;HSP90 (heat shock protein 90);inflammation;keratinocytes;mouse model;novel therapeutic strategy;small molecule;Animals;Anti-Inflammatory Agents;Antineoplastic Agents;Dermatitis;Heat-Shock Proteins;Humans;Interleukin-6;Mice;Psoriasis;Quality of Life;Skin Diseases;cytokine;heat shock protein 90;heat shock protein 90 inhibitor;immunoglobulin enhancer binding prot…
rayyan-2753021	Myoclonus status revealing COVID 19 infection	2023	Seizure	10591311 (ISSN)	104		Dec-14	Ben Mohamed, D. and Zouari, R. and Ketata, J. and Nabli, F. and Blel, S. and Ben Sassi, S.	https://www.scopus.com/inward/record.uri?eid=2-s2.0-85142691181&doi=10.1016%2fj.seizure.2022.11.010&partnerID=40&md5=06f4c522a7c68880c2b9d9f04416124c	English		Neurology Department, Mongi Ben Hmida National Institute of Neurology of Tunis, Tunisia	Introduction: At the beginning of the coronavirus virus (COVID-19) pandemic, the Severe Acute Respiratory Syndrome Coronavirus 2 (SARS-CoV2) was thought to cause mainly respiratory symptoms, largely sparing the brain and the rest of the nervous system. However, as the knowledge about COVID-19 infection progresses and the number of COVID19-related neurological manifestations reports increases, neu…	Export Date: 19 March 2024; Cited By: 4; Correspondence Address: R. Zouari; Department of Neurology, Mongi Ben Hmida National Institute of Neurology in Tunis, Faculty of Medecine of Tunis, El Manar University, Ariana, résidence ELIz, Bloc F32, cité el ghazela, 2083, Tunisia; email: zouari.rania12@gmail.com; CODEN: SEIZE | RAYYAN-INCLUSION: {"Nathan"=>"Excluded"}	10.1016/j.seizure.2022.11.010	COVID19;Movement disorders;Myoclonus;SARS-CoV-2;COVID-19;Dyskinesias;HIV Infections;Humans;Male;Middle Aged;RNA, Viral;Syphilis;clonazepam;dexamethasone;levetiracetam;virus RNA;adult;Article;case report;clinical article;coronavirus disease 2019;diarrhea;dysarthria;eye movement;gait disorder;human;nasopharyngeal swab;paralysis;slurred speech;tendon reflex;complication;dyskinesia;Human immunodefici…
rayyan-2753022	Off-Label Use of Ciprofloxacin/Dexamethasone Drops in the Pediatric Upper Airway: Case Presentation and Review of Adverse Effects	2023	Annals of Otology, Rhinology and Laryngology	00034894 (ISSN)	132	5	589-595	Ben-Dov, T. and Yang, J. and April, M. M.	https://www.scopus.com/inward/record.uri?eid=2-s2.0-85132313385&doi=10.1177%2f00034894221104461&partnerID=40&md5=2e99ced5d1476514dd82bb71e392dcbf	English		Division of Pediatric Otolaryngology, Department of Otolaryngology Head and Neck Surgery, New York University School of Medicine, New York, NY, United States New York University Grossman School of Medicine, New York, NY, United States	Objective: This report describes a new observation of hyperglycemia in a child with Type 1 diabetes after off-label use of otic ciprofloxacin/dexamethasone drops in the nasal passage and reviews previous reports of adverse endocrine effects from intranasal corticosteroids in pediatric patients. Methods: We describe the clinical case and conducted a literature review of MEDLINE (PubMed) and EMBASE…	Export Date: 19 March 2024; Cited By: 1; Correspondence Address: M.M. April; Division of Pediatric Otolaryngology, Department of Otolaryngology Head and Neck Surgery, New York University School of Medicine, New York, United States; email: max.april@nyulangone.org; CODEN: AORHA | RAYYAN-INCLUSION: {"Nathan"=>"Excluded"}	10.1177/00034894221104461	ciprodex;granulation tissue;intranasal;otic;pediatrics;safety;steroids;Administration, Intranasal;Blood Glucose;Child;Ciprofloxacin;Dexamethasone;Diabetes Mellitus, Type 1;Drug-Related Side Effects and Adverse Reactions;Female;Humans;Hyperglycemia;Iatrogenic Disease;Infant;Mometasone Furoate;Off-Label Use;Suspensions;beclometasone;betamethasone;budesonide;ciprofloxacin plus dexamethasone;flunisol…
rayyan-2753023	An essential signaling cascade for avian auditory hair cell regeneration	2024	Developmental cell	1878-1551 1534-5807	59	2	280-291.e5	Benkafadar, Nesrine and Sato, Mitsuo P. and Ling, Angela H. and Janesick, Amanda and Scheibinger, Mirko and Jan, Taha A. and Heller, Stefan	http://ovidsp.ovid.com/ovidweb.cgi?T=JS&PAGE=reference&D=medl&NEWS=N&AN=38128539				Hearing loss is a chronic disease affecting millions of people worldwide, yet no restorative treatment options are available. Although non-mammalian species can regenerate their auditory sensory hair cells, mammals cannot. Birds retain facultative stem cells known as supporting cells that engage in proliferative regeneration when surrounding hair cells die. Here, we investigated gene expression c…	RAYYAN-INCLUSION: {"Nathan"=>"Excluded"}	https://dx.doi.org/10.1016/j.devcel.2023.11.028	Humans;Animals;*Hair Cells, Auditory;Signal Transduction/ph [Physiology];Chickens/me [Metabolism];Hearing Loss/me [Metabolism];*Hearing Loss;ErbB Receptors/me [Metabolism];Mammals/me [Metabolism];Regeneration;Hair
rayyan-2753024	Multiple ischemic stroke with pulmonary embolism revealing severe COVID-19 infection in a young healthy patient	2022	Radiology Case Reports	19300433 (ISSN)	17	12	4879-4884	Benramdane, H. and Nasri, S. and Ouahabi, N. and Belharti, A. and Chehita, K. and Yassine, M. and Housni, B. and Skiker, I.	https://www.scopus.com/inward/record.uri?eid=2-s2.0-85139829517&doi=10.1016%2fj.radcr.2022.08.017&partnerID=40&md5=9a0a4a7027a04faa5645a1e87e4d5f2f	English		Faculty of Medicine and Pharmacy, Mohammed Ist University, Oujda, Morocco Department of Radiology, Mohammed VI University Hospital Mohammed I University, Oujda, Morocco Department of Anesthesiology and Intensive Care Unit, Mohammed VI University Hospital Mohammed I University, Oujda, Morocco Department of Neurology, Mohammed VI University Hospital Mohammed I University, Oujda, Morocco	Coronavirus 2019 (COVID-19) disease has caused significant morbidity and mortality worldwide since its emergence in December 2019. Despite its respiratory tropism; there is a nontrivial relationship between this virus and the neurovascular system exposing patients to higher morbidity and mortality. We report the case of a young patient admitted for hemiplegia with acute respiratory failure, in wh…	Export Date: 19 March 2024; Cited By: 0; Correspondence Address: H. Benramdane; Faculty of Medicine and Pharmacy, Mohammed Ist University, Oujda, Morocco; email: hichambenramdane10@gmail.com | RAYYAN-INCLUSION: {"Nathan"=>"Excluded"}	10.1016/j.radcr.2022.08.017	Coagulopathy;COVID-19;Ischemic stroke;Neuroinflammation;ascorbic acid;azithromycin;ceftriaxone;ciprofloxacin;D dimer;levetiracetam;low molecular weight heparin;lysine acetylsalicylate;methylprednisolone;nicardipine;paracetamol;zinc;acute respiratory failure;adult;Article;auditory hallucination;brain scintiscanning;case report;clinical article;clinical examination;computer assisted tomography;conf…
rayyan-2753025	Multimodal Gamma Stimulation Improves Activity but not Memory in Aged Tgf344-AD Rats	2024	Current Alzheimer research	1875-5828 1567-2050				Bentley, J. H. and Broussard, J. I.	http://ovidsp.ovid.com/ovidweb.cgi?T=JS&PAGE=reference&D=medp&NEWS=N&AN=38445702				BACKGROUND: Multimodal sensory gamma stimulation is a treatment approach for Alzheimer's disease that has been shown to improve pathology and memory in transgenic mouse models of Alzheimer's. Because rats are closer to humans in evolution, we tested the hypothesis that the transgenic rat line bearing human APP and PS1, line TgF344-AD, would be a good supplemental candidate to test the efficacy of…	RAYYAN-INCLUSION: {"Nathan"=>"Excluded"}	https://dx.doi.org/10.2174/0115672050281956240228075849	Rats;Memory
rayyan-2753026	Advancements in Stem Cell Technology and Organoids for the Restoration of Sensorineural Hearing Loss	2021	Journal of the American Academy of Audiology	1050-0545	32	10	636-645	Bergman, J. E. and Davies, C. and Denton, A. J. and Ashman, P. E. and Mittal, R. and Eshraghi, A. A.	<Go to ISI>://WOS:000656560900002				Background Sensorineural hearing loss (SNHL) is a significant cause of morbidity worldwide and currently has no curative treatment. Technological advancements in stem cell therapy have led to numerous studies that examine the generation of otic sensory cells from progenitors to restore inner ear function. Recently, organoids have emerged as a promising technique to further advance the process of …	Bergman, Jenna E. Davies, Camron Denton, Alexa J. Ashman, Peter E. Mittal, Rahul Eshraghi, Adrien A. Davies, Camron/ABG-4836-2020 Davies, Camron/0000-0001-9641-3923 2157-3107 | RAYYAN-INCLUSION: {"Nathan"=>"Excluded"}	10.1055/s-0041-1728677
rayyan-2753027	Influence of RVFV Infection on Olfactory Perception and Behavior in Drosophila melanogaster	2023	Pathogens	20760817 (ISSN)	12	4		Bergmann, S. and Bohn, M. C. and Dornbusch, S. and Becker, S. C. and Stern, M.	https://www.scopus.com/inward/record.uri?eid=2-s2.0-85154597244&doi=10.3390%2fpathogens12040558&partnerID=40&md5=39fe6a0cb2be5b80e73a5dde08e9e39a	English		Institute for Physiology and Cell Biology, University of Veterinary Medicine Hannover, Hannover, 30173, Germany Institute for Parasitology, University of Veterinary Medicine Hannover, Hannover, 30559, Germany	In blood-feeding dipterans, olfaction plays a role in finding hosts and, hence, in spreading pathogens. Several pathogens are known to alter olfactory responses and behavior in vectors. As a mosquito-borne pathogen, Rift Valley Fever Virus (RVFV) can affect humans and cause great losses in livestock. We test the influence of RVFV infection on sensory perception, olfactory choice behavior and acti…	Export Date: 19 March 2024; Cited By: 2; Correspondence Address: M. Stern; Institute for Physiology and Cell Biology, University of Veterinary Medicine Hannover, Hannover, 30173, Germany; email: michael.stern@tiho-hannover.de | RAYYAN-INCLUSION: {"Nathan"=>"Excluded"}	10.3390/pathogens12040558	arbovirus;electroantennography;neuro-immune-interaction;olfactory choice test;Rift Valley Fever Virus;acetic acid ethyl ester;complementary DNA;hexanol;nitric oxide synthase;vinegar;adult;amplitude modulation;animal cell;animal experiment;animal model;animal tissue;antennal response;arbovirus transmission;Article;auditory stimulation;behavior assessment;BHK cell line;chemosensory response;copy nu…
rayyan-2753028	Sensory experience selectively reorganizes the late component of evoked responses	2023	Cerebral Cortex	1047-3211 1460-2199	33	6	2626-2640	Bermudez-Contreras, E. and Schjetnan, A. G. P. and Luczak, A. and Mohajerani, M. H.	http://cercor.oxfordjournals.org/ http://ovidsp.ovid.com/ovidweb.cgi?T=JS&PAGE=reference&D=emexa&NEWS=N&AN=2026478304	English		M.H. Mohajerani, Department of Neuroscience, Canadian Centre for Behavioural Neuroscience, University of Lethbridge, Lethbridge, AB T1K 3M4, Canada. E-mail: mohajerani@uleth.ca	In response to sensory stimulation, the cortex exhibits an early transient response followed by late and slower activation. Recent studies suggest that the early component represents features of the stimulus while the late component is associated with stimulus perception. Although very informative, these studies only focus on the amplitude of the evoked responses to study its relationship with se…	RAYYAN-INCLUSION: {"Nathan"=>"Excluded"}	https://dx.doi.org/10.1093/cercor/bhac231	adult;animal experiment;article;auditory stimulation;controlled study;dorsal region;electric potential;*evoked response;mouse;neocortex;nonhuman;perception;*sensory stimulation;spatiotemporal analysis;subcortex;tactile stimulation;amphetamine;dexamethasone/im [Intramuscular Drug Administration];glutamic acid;methamphetamine
rayyan-2753029	Brief psychotic disorder revealing a SARS-COV-2 encephalopathy in a patient with myasthenia gravis: A case report	2023	Encephale	00137006 (ISSN)	49	2	202-204	Berthet, F. and Niculcea, D. A. and Younes, N. and Brunet-Gouet, E.	https://www.scopus.com/inward/record.uri?eid=2-s2.0-85136769332&doi=10.1016%2fj.encep.2022.04.001&partnerID=40&md5=76c9efb88a083321f77a3e42340a4c69	English		Service hospitalo-universitaire de psychiatrie de l'adulte et d'addictologie, centre hospitalier de Versailles, Le Chesnay, 78157, France Team DevPsy, CESP, université Versailles Saint-Quentin, université Paris Saclay, Villejuif, 94807, France UFR des sciences de la santé Simone-Veil, université de Versailles Saint-Quentin-en-Yvelines, Versailles, 78280, France		Export Date: 19 March 2024; Cited By: 0; Correspondence Address: F. Berthet; Service hospitalo-universitaire de psychiatrie de l'adulte et d'addictologie, centre hospitalier de Versailles, Le Chesnay, 78157, France; email: francois.berthet@aphp.fr; CODEN: ENCEA | RAYYAN-INCLUSION: {"Nathan"=>"Excluded"}	10.1016/j.encep.2022.04.001	Myasthenia Gravis;Psychotic disorder;SARS-CoV-2;Brain Diseases;COVID-19;Humans;Psychotic Disorders;amoxicillin plus clavulanic acid;aripiprazole;azathioprine;benzodiazepine derivative;corticosteroid;fluoxetine;haloperidol;pyridostigmine;tocilizumab;valproic acid;adult;anxiety;Article;auditory hallucination;behavior disorder;biochemical analysis;brain disease;brief psychotic disorder;case report;c…
rayyan-2753030	Electrocochleography triggered intervention successfully preserves residual hearing during cochlear implantation: Results of a randomised clinical trial	2022	Hearing Research	03785955 (ISSN)	426			Bester, C. and Collins, A. and Razmovski, T. and Weder, S. and Briggs, R. J. and Wei, B. and Zakaria, A. F. and Gerard, J. M. and Mitchell-Innes, A. and Tykocinski, M. and Kennedy, R. and Iseli, C. and Dahm, M. and Ellul, S. and O'Leary, S.	https://www.scopus.com/inward/record.uri?eid=2-s2.0-85115993242&doi=10.1016%2fj.heares.2021.108353&partnerID=40&md5=a120d1ddc755777bfbbe59c29c2018b7	English		The University of Melbourne, Department of Surgery and The Royal Victorian Eye and Ear Hospital Department of ENT, RVEEH Department of ENT, Head and Neck Surgery, University Hospital, Bern, Switzerland Department of Otorhinolaryngology, University Putra Malaysia, Malaysia	Background: Preservation of natural hearing during cochlear implantation is associated with improved speech outcomes, however more than half of implant recipients lose this hearing. Real-time electrophysiological monitoring of cochlear output during implantation, made possible by recording electrocochleography using the electrodes on the cochlear implant, has shown promise in predicting hearing p…	Export Date: 19 March 2024; Cited By: 18; Correspondence Address: S. O'Leary; Dept Surgery - Otolaryngology, University of Melbourne, East Melbourne, 5th Floor, Peter Howsen Wing, RVEEH, 32 Gisborne St, 3002, Australia; email: sjoleary@unimelb.edu.au; C. Bester; University of Melbourne, Royal Victorian Eye and Ear Hospital, East Melbourne, Level 5, PHW 32 Gisborne Street, 3002, Australia; email: …	10.1016/j.heares.2021.108353	auditory nerve neurophonic;Cochlear microphonic;electrocochleography;intraoperative monitoring;sensorineural hearing loss;Adult;Audiometry, Evoked Response;Cochlea;Cochlear Implantation;Cochlear Implants;Disease Progression;Hearing;Humans;dexamethasone;aged;Article;auditory stimulation;cochlea potential;computer assisted tomography;controlled study;double blind procedure;female;head injury;hearin…
rayyan-2753031	A case of acute psychosis triggered by anabolic steroid abuse (trenbolone)	2023	Therapies	00405957 (ISSN)	78	6	775-778	Bey, C. and Abdelghaffar, W. and Ach, T. and Haloui, N. and Bouzid, M. I. and Rafrafi, R.	https://www.scopus.com/inward/record.uri?eid=2-s2.0-85160801269&doi=10.1016%2fj.therap.2023.04.001&partnerID=40&md5=68193d7059968f78d9b2cd87e963b143	English		Department of Psychiatry, University Hospital of Mongi Slim, La Marsa, 2070, Tunisia University of Sousse, Faculty of Medicine of Sousse, Sousse, 4051, Tunisia University of Tunis El Manar, Faculty of Medicine of Tunis, Tunis, 1029, Tunisia Department of Endocrinology, University Hospital of Farhat Hached, Sousse, 4051, Tunisia		Export Date: 19 March 2024; Cited By: 0; Correspondence Address: C. Bey; Department of Psychiatry, University Hospital of Mongi Slim, La Marsa, 2046, Tunisia; email: cyrine.b98@gmail.com | RAYYAN-INCLUSION: {"Nathan"=>"Excluded"}	10.1016/j.therap.2023.04.001	Anabolic steroids;Case report;Delirium;Neuropsychiatric;Trenbolone;Anabolic Agents;Anabolic Androgenic Steroids;Humans;Psychotic Disorders;Trenbolone Acetate;follitropin;luteinizing hormone;risperidone;testosterone;anabolic agent;abnormal value;acute psychosis;adult;aggression;aggressiveness;agitation;artificial ventilation;auditory hallucination;body building;clinical article;delusion;disorienta…
rayyan-2753032	Identification of a novel TNFRSF11A gene variant in a rare case of familial osteopetrosis autosomal recessive type 7	2022	Gene Reports	24520144 (ISSN)	29			Bhat, S. and Mittal, B. and Nanjappa, D. P. and Chakraborty, G. and Shetty, S. and Khanna-Gupta, A. and Chakraborty, A.	https://www.scopus.com/inward/record.uri?eid=2-s2.0-85138770654&doi=10.1016%2fj.genrep.2022.101683&partnerID=40&md5=85427c725c3e1795e734abbf893d7b71	English		Pediatric Hematology, Oncology and Blood & Marrow Transplantation, Narayana Health, Narayana Health City, Bangalore, India Consortium of Rare Genetic and Bone Marrow Disorders, India network@NitteDU, NITTE (Deemed to be University), Mangaluru, India NITTE (Deemed to be University), Nitte University Centre for Science Education and Research (NUCSER), Division of Molecular Genetics and Cancer, Mang…	Osteopetrosis is a group of rare genetic disorders characterized by defective osteoclast differentiation that leads to abnormally dense bones resulting in frequent fractures in patients. Among the various types of osteopetrosis, based on inheritance patterns, the autosomal recessive (ARO) type is the least frequently encountered. Among the AROs, a particular sub-type, known as autosomal recessive…	Export Date: 19 March 2024; Cited By: 0; Correspondence Address: A. Khanna-Gupta; Consortium or Rare Genetic and Bone Marrow Disorders, India Network@NitteDU, NITTE (Deemed to be University, Mangaluru, 575018, India; email: arati.khanna-gupta@yale.edu; A. Chakraborty; Nitte University Centre for Science Education& Research (NUCSER), Deralakatte, Mangaluru, 575018, India; email: anirban@nitte.edu.…	10.1016/j.genrep.2022.101683	Autosomal recessive;Osteopetrosis;Sanger sequencing;TNFRSF11A;albumin;analgesic agent;antibiotic agent;antihypertensive agent;calcium;globulin;inotropic agent;magnesium;osteoclast differentiation factor;phosphorus;receptor activator of nuclear factor kappa B;sodium;alanine aminotransferase blood level;Albers Schoenberg disease;anemia;Article;aspiration pneumonia;auditory evoked potential;auditory…
rayyan-2753033	Evolution of the candidacy requirements and patient perioperative assessment protocols for cochlear implantation	2022	Journal of the Acoustical Society of America	00014966 (ISSN)	152	6	3346-3359	Biever, A. and Kelsall, D. C. and Lupo, J. E. and Haase, G. M.	https://www.scopus.com/inward/record.uri?eid=2-s2.0-85144345063&doi=10.1121%2f10.0016446&partnerID=40&md5=902035c211381bf006d81558d62aa020	English		Rocky Mountain Ear Center, Englewood, 80113, CO, United States University of Colorado, School of Medicine, Aurora, 80045, CO, United States	Cochlear implantation as an approved clinical therapy ushered in an exciting era of innovation for the treatment of hearing loss. The U.S. Food and Drug Administration approved the use of cochlear implants as a treatment option for adults with profound sensorineural hearing loss in 1985. The landscape for treating adults and children with significant hearing loss has changed dramatically over the…	Export Date: 19 March 2024; Cited By: 1; CODEN: JASMA | RAYYAN-INCLUSION: {"Nathan"=>"Excluded"}	10.1121/10.0016446	Adult;Child;Cochlear Implantation;Cochlear Implants;Deafness;Hearing Loss;Hearing Loss, Sensorineural;Humans;Speech Perception;Treatment Outcome;Audition;Regulatory compliance;Assessment protocols;Clinical care;Clinical therapy;Emerging trends;Hearing preservation;Regulatory change;Regulatory process;Sensorineural hearing loss;US Food and Drug Administration;cochlea prosthesis;hearing impairment;…
rayyan-2753034	Eustachian Tube Dysfunction in Children with Adenoid Hypertrophy: The Effect of Intranasal Azelastine-Fluticasone Spray Treatment on Middle Ear Ventilation and Adenoid Tissue	2023	Ear, Nose and Throat Journal	01455613 (ISSN)	102	3	198-203	Bilgili, A. M. and Durmaz, H. Ö and Dilber, M.	https://www.scopus.com/inward/record.uri?eid=2-s2.0-85142636238&doi=10.1177%2f01455613221140281&partnerID=40&md5=34f156eb5699953b865ba12630fe17ae	English		School of Health Sciences, Cyprus International University, Lefkoşe, Cyprus Department of Odiology, Biruni University, İstanbul, Turkey Private Practice, İstanbul, Turkey	Objectives: Eustachian tube dysfunction (ETD) is frequent in children with adenoid hypertrophy (AH). Although the most common treatment of AH is surgical removal of adenoid tissue, numerous studies have reported the efficacy of intranasal steroids. The effects of the intranasal steroid and azelastine combination on AH and ETD have not been reported before. In this study, we tried to determine the…	Export Date: 19 March 2024; Cited By: 3; CODEN: ENTJD | RAYYAN-INCLUSION: {"Nathan"=>"Excluded"}	10.1177/01455613221140281	adenoid hypertrophy;azelastine;Eustachian tube dysfunction;Eustachian tube score;fluticasone;otitis media with effusion;tympanometry;Adenoids;Child;Child, Preschool;Ear Diseases;Eustachian Tube;Humans;Hypertrophy;Middle Ear Ventilation;azelastine plus fluticasone propionate;adenoid;adenoid tissue;adenoid volume;adolescent;Article;auditory tube;auditory tube dysfunction;controlled study;diagnostic…
rayyan-2753035	Development of the inner ear and regeneration of hair cells after hearing impairment	2024	Fundamental Research	20969457 (ISSN)				Bing, X. and Liu, C. and Cao, X. and Li, C. and Gao, X. and Zhu, F. and Wu, X. and Guo, N. and Hu, H. and Xia, M. and Zhao, M.	https://www.scopus.com/inward/record.uri?eid=2-s2.0-85184072703&doi=10.1016%2fj.fmre.2023.09.005&partnerID=40&md5=9ea8cd314f8eeb65079bd7245210deac	English		Department of Pathology, Shandong Cancer Hospital and Institute, Shandong First Medical University and Shandong Academy of Medical Sciences, Jinan, 250117, China Department of Otolaryngology, Shandong Provincial Hospital Affiliated to Shandong First Medical University, 250021, China Department of Otolaryngology, Shandong Provincial Hospital, Shandong University, 250021, China Department of Centra…	Hearing loss, as a sensory disorder, is the most common occurrence among humans, which has received increasing attention from society. It is mainly caused by the damage of inner ear hair cells (HCs) or the degeneration of spiral ganglion neurons. In mammals, cochlear HCs cannot regenerate naturally after injury, leading to irreversible hearing loss. Therefore, HCs are essential for hearing protec…	Export Date: 19 March 2024; Cited By: 0; Correspondence Address: M. Zhao; Department of Pathology, Shandong Cancer Hospital and Institute, Shandong First Medical University and Shandong Academy of Medical Sciences, Jinan, 250117, China; email: zhaomqsd@163.com | RAYYAN-INCLUSION: {"Nathan"=>"Excluded"}	10.1016/j.fmre.2023.09.005	Development;Hearing impairment;Hearing protection;Inner ear hair cells;Regeneration;Ear, Inner;Hair
rayyan-2753036	Notch Dosage<i>: Jagged1</i> Haploinsufficiency Is Associated With Reduced Neuronal Division and Disruption of Periglomerular Interneurons in Mice	2020	Frontiers in Cell and Developmental Biology	2296-634X	8			Blackwood, C. A. and Bailetti, A. and Nandi, S. and Gridley, T. and Hébert, J. M.	<Go to ISI>://WOS:000525112100001				Neural stem cells in the lateral ganglionic eminence (LGE) generate progenitors that migrate through the rostral migratory stream (RMS) to repopulate olfactory bulb (OB) interneurons, but the regulation of this process is poorly defined. The evolutionarily conserved Notch pathway is essential for neural development and maintenance of neural stem cells. Jagged1, a Notch ligand, is required for ste…	Blackwood, Christopher A. Bailetti, Alessandro Nandi, Sayan Gridley, Thomas Hebert, Jean M. Blackwood, Christopher/0000-0002-9938-3843; Bailetti, Alessandro/0000-0001-7551-4813 | RAYYAN-INCLUSION: {"Nathan"=>"Excluded"}	10.3389/fcell.2020.00113	Mice;Interneurons
rayyan-2753037	The Effect of Pluronic-Coated Gold Nanoparticles in Hearing Preservation Following Cochlear Implantation-Pilot Study	2022	Audiology research	2039-4330	12	5	466-475	Blebea, Cristina Maria and Necula, Violeta and Potara, Monica and Dindelegan, Maximilian George and Ujvary, Laszlo Peter and Botan, Emil Claudiu and Maniu, Alma Aurelia and Cosgarea, Marcel	http://ovidsp.ovid.com/ovidweb.cgi?T=JS&PAGE=reference&D=pmnm7&NEWS=N&AN=36136854				Introduction: During cochlear implantation, electrode insertion can cause cochlear damage, inflammation, and apoptosis, which can affect the residual hearing. Nanoparticles are increasingly studied as a way to increase the availability of inner ear protective factors. We studied the effect on rats of Pluronic-coated gold nanoparticles (Plu-AuNPs) containing dexamethasone, which were applied local…	RAYYAN-INCLUSION: {"Nathan"=>"Excluded"}	https://dx.doi.org/10.3390/audiolres12050047	Pilot Projects;Poloxamer
rayyan-2753038	Pilonidal sinus of external auditory canal as unpredicted lesion: rarest case presentation and review of literatures	2023	Egyptian Journal of Otolaryngology	1012-5574 2090-8539	39	1	13	Bofares, K. M. and Abdallah Hassan, H. M. and Ali, M. F.	https://ejo.springeropen.com/ http://ovidsp.ovid.com/ovidweb.cgi?T=JS&PAGE=reference&D=emed25&NEWS=N&AN=2021079934	English		K.M. Bofares, Faculty of Medicine, Omar Almoukhtar University, AL-Beyda City, Libyan Arab Jamahiriya. E-mail: bofaresstat2012@yahoo.com	Background: Pilonidal sinus (PNS) is considered as a benign lesion of hair-bearing areas, particularly at the sacrococcygeal area. It is presented as a hole or tunnel in the skin. It may be filled with fluid or pus resulting in the formation of a cyst or abscess. Although PNS is a well-established lesion in general surgery as well as dermatology specialties by its occurrence at the sacrococcygeal…	RAYYAN-INCLUSION: {"Nathan"=>"Excluded"}	https://dx.doi.org/10.1186/s43163-023-00384-5	article;case report;child;clinical article;computer assisted tomography;*external auditory canal;granulation tissue;histopathology;human;human tissue;inflammation;otorrhea;*pilonidal sinus/di [Diagnosis];school child;upper respiratory tract infection;analgesic agent/pv [Special Situation for Pharmacovigilance];dexamethasone/pv [Special Situation for Pharmacovigilance];Pilonidal Sinus
rayyan-2753039	Combination Treatment of Locoregionally Aggressive Granulomatosis with Polyangiitis and Cranial Base Infiltration	2023	Brain Sciences	20763425 (ISSN)	13	8		Bonek, K. and Brożek-Mądry, E. and Wroński, J. and Płaza, M. and Zielińska, A. and Helon, K. and Wójcik, K. and Wisłowska, M.	https://www.scopus.com/inward/record.uri?eid=2-s2.0-85168881056&doi=10.3390%2fbrainsci13081140&partnerID=40&md5=0a6a5024dbf553fea38e86e9f0f437b0	English		Department of Rheumatology, National Institute of Geriatrics, Rheumatology and Rehabilitation, Warsaw, 02-637, Poland Department of Otorhinolaryngology, National Institute of Medicine of the Ministry of Interior and Administration, Warsaw, 02-507, Poland Department of Radiology, National Institute of Geriatrics, Rheumatology and Rehabilitation, Warsaw, 02-637, Poland 2nd Department of Internal Me…	Objectives: To present a personalized approach in three cases of treatment-resistant, locoregionally aggressive forms of cANCA-positive granulomatosis with polyangiitis (GPA) and skull base involvement. Methods: Three patients with GPA and skull base involvement were described alongside a critical review of the current literature. Results: All presented patients suffered from GPA with an inflamma…	Export Date: 19 March 2024; Cited By: 0; Correspondence Address: K. Bonek; Department of Rheumatology, National Institute of Geriatrics, Rheumatology and Rehabilitation, Warsaw, 02-637, Poland; email: krzysztof.bonek@spartanska.pl | RAYYAN-INCLUSION: {"Nathan"=>"Excluded"}	10.3390/brainsci13081140	cerebellopontine angle;granulomatosis with polyangiitis;skull base;temporal bone infiltration;azathioprine;cyclophosphamide;dexamethasone;glucocorticoid;methotrexate;methylprednisolone;mycophenolate mofetil;prednisone;rituximab;adult;Article;auditory tube;case report;cell infiltration;cerebellum disease;cerebral sinus thrombosis;clinical article;cranial nerve paralysis;disease exacerbation;drug m…
rayyan-2753040	Down syndrome regression disorder, a case series: Clinical characterization and therapeutic approaches	2023	Frontiers in Neuroscience	16624548 (ISSN)	17			Bonne, S. and Iftimovici, A. and Mircher, C. and Conte, M. and Louveau, C. and Legrand, A. and Danset-Alexandre, C. and Cannarsa, C. and Debril, A. and Consoli, A. and Krebs, M. O. and Ellul, P. and Chaumette, B.	https://www.scopus.com/inward/record.uri?eid=2-s2.0-85149844318&doi=10.3389%2ffnins.2023.1126973&partnerID=40&md5=5e7598095252780545ee34b68ec3e5e5	English		Centre de Référence pour les Maladies Rares à Expression Psychiatrique, GHU Paris Psychiatrie et Neurosciences, Paris, France Université Paris Cité, Institute of Psychiatry and Neuroscience of Paris (IPNP), INSERM U1266, Paris, France Institut Jérôme Lejeune, Paris, France EDRPsy, UMR 5229, Centre National de la Recherche Scientifique (CNRS), Paris, France Department of Child and Adolescent Psych…	Down syndrome (DS) is one of the most frequent genetic disorders and represents the first cause of intellectual disability of genetic origin. While the majority of patients with DS follow a harmonious evolution, an unusual neurodevelopmental regression may occur, distinct from that described in the context of autism spectrum disorders, called down syndrome regression disorder (DSRD). Based on fou…	Export Date: 19 March 2024; Cited By: 0; Correspondence Address: B. Chaumette; Centre de Référence pour les Maladies Rares à Expression Psychiatrique, GHU Paris Psychiatrie et Neurosciences, Paris, France; email: boris.chaumette@inserm.fr | RAYYAN-INCLUSION: {"Nathan"=>"Excluded"}	10.3389/fnins.2023.1126973	catatonia;corticosteroids;down syndrome;inflammation;personalized medicine;trisomy 21;benzodiazepine;corticosteroid;fluoxetine;levothyroxine;lorazepam;naproxen;adult;anxiety disorder;Article;asthenia;auditory hallucination;clinical article;clinical examination;clinical feature;clinical outcome;consultation;continuous positive airway pressure;depression;diarrhea;disease severity;Down syndrome regr…
rayyan-2753041	Susac syndrome: neurological update (clinical features, long-term observational follow-up and management of sixteen patients)	2023	Journal of neurology	1432-1459 0340-5354	270	12	6193-6206	Bose, Smriti and Papathanasiou, Athanasios and Karkhanis, Sameep and Appleton, Jason P. and King, Dominic and Batra, Ruchika and Mollan, Susan P. and Jacob, Saiju	http://ovidsp.ovid.com/ovidweb.cgi?T=JS&PAGE=reference&D=med24&NEWS=N&AN=37608221				Susac syndrome is a likely autoimmune microangiopathy affecting the brain, retina and inner ear. Due to the rarity of this condition, diagnosis and treatment can be challenging. Diagnosis is based on the presence of the clinical triad of central nervous system dysfunction, branch retinal artery occlusions and sensorineural hearing loss. Typical MRI findings of callosal and peri-callosal lesions m…	RAYYAN-INCLUSION: {"Nathan"=>"Excluded"}	https://dx.doi.org/10.1007/s00415-023-11891-z	Humans;Susac Syndrome/dg [Diagnostic Imaging];Susac Syndrome/th [Therapy];*Susac Syndrome;Follow-Up Studies;Brain/pa [Pathology];*Retinal Artery Occlusion;Magnetic Resonance Imaging
rayyan-2753042	The clinical relevance of dupilumab serum concentration in patients with atopic dermatitis: a two-center prospective cohort study	2023	Journal of Dermatological Treatment	09546634 (ISSN)	34	1		Bosma, A. L. and Gerbens, L. A. A. and El Khattabi, H. and Loeff, F. C. and Duckworth, M. and Woolf, R. T. and Rispens, T. and Smith, C. H. and Spuls, P. I.	https://www.scopus.com/inward/record.uri?eid=2-s2.0-85159252431&doi=10.1080%2f09546634.2023.2193663&partnerID=40&md5=8ab4f26157bf2d84533c0a993fd4ce9b	English		Department of Dermatology, Amsterdam UMC, Location Academic Medical Center, University of Amsterdam, Amsterdam Public Health Research Institute, Amsterdam Institute for Infection and Immunity, Amsterdam, Netherlands Sanquin Diagnostic Services, Amsterdam, Netherlands St John’s Institute of Dermatology, School of Basic and Medical Biosciences, King’s College London, London, United Kingdom St John’…	Background: Dupilumab is prescribed in one dosage across adult atopic dermatitis patients. Differences in drug exposure may explain variation in treatment response. Objective: Investigating the clinical relevance of dupilumab serum concentration in atopic dermatitis in real-world practice. Methods: In two centers (Netherlands, UK), adults treated with dupilumab for atopic dermatitis were evaluate…	Export Date: 19 March 2024; Cited By: 0; Correspondence Address: A.L. Bosma; Department of Dermatology, Amsterdam UMC, Location Academic Medical Center, University of Amsterdam, Amsterdam Public Health Research Institute, Amsterdam Institute for Infection and Immunity, Amsterdam, Netherlands; email: a.l.bosma@amsterdamumc.nl; CODEN: JDTRE | RAYYAN-INCLUSION: {"Nathan"=>"Excluded"}	10.1080/09546634.2023.2193663	Atopic dermatitis;dupilumab;serum concentration;Adult;Clinical Relevance;Dermatitis, Atopic;Double-Blind Method;Humans;Injections, Subcutaneous;Prospective Studies;Severity of Illness Index;Treatment Outcome;antihistaminic agent;azathioprine;baricitinib;corticosteroid;cyclosporine;flucloxacillin;methotrexate;minocycline;mycophenolate mofetil;mycophenolic acid;omalizumab;prednisone;tralokinumab;up…
rayyan-2753043	Middle ear cholesteatoma in two cats diagnosed with the aid of video-otoscopy	2023	Journal of Feline Medicine and Surgery Open Reports	20551169 (ISSN)	9	2		Botelho, C. B. and Tortoriello, R. and Koch, S. N. and Lopes, N. L. and Lucas, R. and Fernandes, J. I.	https://www.scopus.com/inward/record.uri?eid=2-s2.0-85173434507&doi=10.1177%2f20551169231196528&partnerID=40&md5=ebd219f7fcabf7aecad8ac2efb75db33	English		Veterinary Institute, Federal Rural University of Rio de Janeiro, Seropedica, Brazil Veterinary Clinical Sciences Department, College of Veterinary Medicine, University of Minnesota, Saint Paul, MN, United States DSc Dermatoclínica, São Paulo, SP, Veterinary, Brazil	Case series summary: The present report describes middle ear cholesteatoma in two cats and also the use of video-otoscopy and flushing to assist with the diagnosis. CT and video-otoscopic examination and flushing were performed in two cats, a 13-year-old mixed breed spayed female cat and a 1-year-old mixed breed male cat, with middle ear cholesteatomas. During the procedure, keratinous material f…	Export Date: 19 March 2024; Cited By: 0; Correspondence Address: C.B. Botelho; Veterinary Institute, Federal Rural University of Rio de Janeiro, Seropedica, Brazil; email: vetcris@gmail.com | RAYYAN-INCLUSION: {"Nathan"=>"Excluded"}	10.1177/20551169231196528	Cholesteatoma;ear;histopathology;video-otoscopy;ciprofloxacin;dexamethasone;keratin;prednisolone;sodium chloride;animal experiment;animal tissue;Article;ataxia;bacterium culture;castrated female;castrated male;cat;chronic kidney failure;clinical feature;computer assisted tomography;cytology;drug dose reduction;ear swab;eardrum;external auditory canal;external otitis;female;flushing;follow up;gene…
rayyan-2753044	Impaired morphological processing: insights from multiple sclerosis	2023	Language, Cognition and Neuroscience	23273798 (ISSN)	38	9	1237-1250	Boudelaa, S. and Boujraf, S. and Belahcen, F. and Ben Zagmout, M. and Farooqui, A.	https://www.scopus.com/inward/record.uri?eid=2-s2.0-85162958621&doi=10.1080%2f23273798.2023.2226267&partnerID=40&md5=0de29562c3b65d4faec650a646694b99	English		Department of Cognitive Science, UAE University, Al Ain, United Arab Emirates Department of Biophysics and Clinical MRI Methods, University Hospital of Fez, Fez, Morocco Department of Neurosurgery, University Hospital of Fez, Fez, Morocco Neuroscience Department, Bilkent University, Ankara, Turkey	Multiple Sclerosis (MS) is a neurological disease characterised by damage affecting large bundles of white matter fibres. Morphological segmentation of complex words (e.g. walked) into stems (walk) and suffixes (∼ed) is thought to depend on intact white matter. We tested the hypothesis that Arabic speaking patients with MS may lose the ability to segment morphologically complex words in a primed …	Export Date: 19 March 2024; Cited By: 0; Correspondence Address: S. Boudelaa; Department of Cognitive Science, UAE University, Al Ain, 15551, United Arab Emirates; email: s.boudelaa@uaeu.ac.ae | RAYYAN-INCLUSION: {"Nathan"=>"Excluded"}	10.1080/23273798.2023.2226267	auditory lexical decision;Morphological processing;priming;white matter damage;methylphenidate;methylprednisolone sodium succinate;steroid;accuracy;adult;Arabic (language);Article;classifier;clinical article;disease duration;Expanded Disability Status Scale;fatigue;female;fluid-attenuated inversion recovery imaging;human;impaired morphological processing;latent period;lesion volume;male;morpholog…
rayyan-2753045	Speech reception after cochlear implantation for Cogan's syndrome: Case series following CARE guidelines	2023	European Annals of Otorhinolaryngology, Head and Neck Diseases	1879-7296	140	5	235-238	Boumghit, Y. and Boucher, S. and Godey, B. and Michel, G. and Bakhos, D.	http://www.elsevier.com/wps/find/journaldescription.cws_home/723144/description#description, http://www.sciencedirect.com/science/journal/18797296 http://ovidsp.ovid.com/ovidweb.cgi?T=JS&PAGE=reference&D=emexa&NEWS=N&AN=2025883403	English		Y. Boumghit, Service ORL et chirurgie cervico-faciale, CHRU de Tours, 2, boulevard Tonnelle, Tours 37044, France. E-mail: yboumghit@gmail.com	Introduction: Cogan's syndrome is a rare form of vasculitis mainly affecting young subjects of whatever gender, associating cochleovestibular and ophthalmological damage. Despite medical treatment, auditory prognosis is uncertain, with 50-60% of patients showing irreversible severe to profound hearing loss, thus being candidates for cochlear implantation. Following CARE guidelines, we report 10 c…	RAYYAN-INCLUSION: {"Nathan"=>"Excluded"}	https://dx.doi.org/10.1016/j.anorl.2023.06.005	adult;areflexia;article;bilateral hearing loss;*case study;clinical article;*cochlear implantation;*Cogan syndrome;dizziness;episcleritis;female;hearing impairment;human;keratitis;male;multicenter study;*practice guideline;scleritis;speech intelligibility;tinnitus;uveitis;azathioprine;cesium ion;corticosteroid;cyclophosphamide;infliximab;methotrexate;rituximab;cochlea prosthesis;Buserelin;Speech
rayyan-2753046	Early embryonic development of Johnston’s organ in the antenna of the desert locust Schistocerca gregaria	2022	Development Genes and Evolution	0949944X (ISSN)	232	5	103-113	Boyan, G. and Ehrhardt, E.	https://www.scopus.com/inward/record.uri?eid=2-s2.0-85138530918&doi=10.1007%2fs00427-022-00695-2&partnerID=40&md5=68657ef804105df298492c1bb618fd36	English		Graduate School of Systemic Neuroscience, Biocenter, Ludwig-Maximilians-Universität München, Grosshadernerstrasse 2, Planegg-Martinsried, Munich, 82152, Germany Institute of Zoology, Universität Zu Köln, Zülpicher Str. 47b, Cologne, 50674, Germany	Johnston’s organ has been shown to act as an antennal auditory organ across a spectrum of insect species. In the hemimetabolous desert locust Schistocerca gregaria, Johnston’s organ must be functional on hatching and so develops in the pedicellar segment of the antenna during embryogenesis. Here, we employ the epithelial cell marker Lachesin to identify the pedicellar domain of the early embryoni…	Export Date: 19 March 2024; Cited By: 1; Correspondence Address: G. Boyan; Graduate School of Systemic Neuroscience, Biocenter, Ludwig-Maximilians-Universität München, Munich, Grosshadernerstrasse 2, Planegg-Martinsried, 82152, Germany; email: george.boyan@lmu.de; CODEN: DGEVF | RAYYAN-INCLUSION: {"Nathan"=>"Excluded"}	10.1007/s00427-022-00695-2	Antenna;Development;Embryo;Johnston’s organ;Locust;Animals;Embryonic Development;Grasshoppers;Neurons;Sense Organs;biological marker;glycosylphosphatidylinositol;histone H3;horseradish peroxidase;lachesin;unclassified drug;lachesine;antenna (organ);Article;autofluorescence;axon;campaniform sensillum;cell proliferation;chordotonal organ;chromosome condensation;controlled study;dendrite;embryo deve…
rayyan-2753047	Gene therapy and stem cells for the inner ear. A review	2014	Hno	0017-6192	62	2	93-99	Breinbauer, H. A. and Praetorius, M.	<Go to ISI>://WOS:000331830300004				Within the field of otolaryngology, the inner ear is perhaps the most important target for which stem cell and gene therapy may comprise elements of primary intervention strategies in the future. As it has done in the past, sensorineural hearing loss still represents a major therapeutic challenge-and it will continue to do so in the future. Current management strategies are not cause-orientated. …	Breinbauer, H. A. Praetorius, M. Breinbauer, Hayo/KCJ-8263-2024 Breinbauer, Hayo/0000-0002-3278-065X 1433-0458 | RAYYAN-INCLUSION: {"Nathan"=>"Excluded"}	10.1007/s00106-013-2822-0	Genetic Therapy
rayyan-2753048	Nivolumab and Doxorubicin, Vinblastine, and Dacarbazine in Early-Stage Unfavorable Hodgkin Lymphoma: Final Analysis of the Randomized German Hodgkin Study Group Phase II NIVAHL Trial	2023	Journal of Clinical Oncology	0732183X (ISSN)	41	6	1193-1199	Bröckelmann, P. J. and Bühnen, I. and Meissner, J. and Trautmann-Grill, K. and Herhaus, P. and Halbsguth, T. V. and Schaub, V. and Kerkhoff, A. and Mathas, S. and Bormann, M. and Dickhut, A. and Kaul, H. and Fuchs, M. and Kobe, C. and Baues, C. and Borchmann, P. and Engert, A. and Von Tresckow, B.	https://www.scopus.com/inward/record.uri?eid=2-s2.0-85148250309&doi=10.1200%2fJCO.22.02355&partnerID=40&md5=6b558efc8b2082a0c1ea4606b493c5e7	English		University of Cologne, Faculty of Medicine, University Hospital of Cologne, Department i of Internal Medicine, Center for Integrated Oncology Aachen Bonn Cologne Düsseldorf (CIO ABCD), German Hodgkin Study Group (GHSG), Cologne, Germany Medicine V, University of Heidelberg, Heidelberg, Germany University Hospital Carl Gustav Carus, Technische Universität Dresden, Dresden, Germany Technical Univer…	Clinical trials frequently include multiple end points that mature at different times. The initial report, typically based on the primary end point, may be published when key planned co-primary or secondary analyses are not yet available. Clinical Trial Updates provide an opportunity to disseminate additional results from studies, published in JCO or elsewhere, for which the primary end point has…	Export Date: 19 March 2024; Cited By: 17; Correspondence Address: P.J. Bröckelmann; Department i of Internal Medicine, University Hospital of Cologne, Cologne, Kerpener Str 62, 50937, Germany; email: paul.broeckelmann@uk-koeln.de; CODEN: JCOND | RAYYAN-INCLUSION: {"Nathan"=>"Excluded"}	10.1200/JCO.22.02355	Antineoplastic Combined Chemotherapy Protocols;Bleomycin;Dacarbazine;Doxorubicin;Female;Hodgkin Disease;Humans;Neoplasm Staging;Nivolumab;Prednisone;Quality of Life;Stroke Volume;Ventricular Function, Left;Vinblastine;antineoplastic agent;adult;anemia;Article;cancer combination chemotherapy;cancer staging;cancer survival;connective tissue disease;controlled study;corticosteroid therapy;diarrhea;d…
rayyan-2753049	Radiotherapy-induced Pathology of the Ear	2023	Otolaryngologic clinics of North America	1557-8259 0030-6665	56	5	977-985	Brooks, Kaitlyn A. and Gross, Jennifer H.	http://ovidsp.ovid.com/ovidweb.cgi?T=JS&PAGE=reference&D=med24&NEWS=N&AN=37414656				Acute radiotherapy (RT)-induced external ear soft tissue changes start with erythema and dry desquamation and may progress to moist desquamation and epidermal ulceration. Chronic RT-induced changes include epithelial atrophy and subcutaneous fibrosis. Although RT-induced radiation dermatitis has been well studied, interventions for soft tissue disease involving the external auditory canal (EAC) w…	RAYYAN-INCLUSION: {"Nathan"=>"Excluded"}	https://dx.doi.org/10.1016/j.otc.2023.05.013	Humans;Ear Canal;Otitis Externa/dt [Drug Therapy];*Otitis Externa;Anti-Bacterial Agents/tu [Therapeutic Use];Steroids;Dermatitis/dt [Drug Therapy];*Dermatitis;Radiotherapy;Ear, Inner;Ear
rayyan-2753050	Elevated corticosterone after fear learning impairs remote auditory memory retrieval and alters brain network connectivity	2023	Learning & memory (Cold Spring Harbor, N.Y.)	1549-5485 1072-0502	30	7	125-132	Brosens, Niek and Lesuis, Sylvie L. and Bassie, Ilse and Reyes, Lara and Gajadien, Priya and Lucassen, Paul J. and Krugers, Harm J.	http://ovidsp.ovid.com/ovidweb.cgi?T=JS&PAGE=reference&D=med24&NEWS=N&AN=37487708				Glucocorticoids are potent memory modulators that can modify behavior in an adaptive or maladaptive manner. Elevated glucocorticoid levels after learning promote memory consolidation at recent time points, but their effects on remote time points are not well established. Here we set out to assess whether corticosterone (CORT) given after learning modifies remote fear memory. To that end, mice wer…	RAYYAN-INCLUSION: {"Nathan"=>"Excluded"}	https://dx.doi.org/10.1101/lm.053836.123	Animals;Mice;*Corticosterone;*Memory;Brain;Memory, Long-Term;Fear;Glucocorticoids;Memory
rayyan-2753051	Comparing Natural Language and Vibro-Audio Modalities for Inclusive STEM Learning with Blind and Low Vision Users	2023	ASSETS 2023 - Proceedings of the 25th International ACM SIGACCESS Conference on Computers and Accessibility	979-840070220-4 (ISBN)				Brown, J. R. and Doore, S. A. and Dimmel, J. K. and Giudice, N. and Giudice, N. A.	https://www.scopus.com/inward/record.uri?eid=2-s2.0-85177862181&doi=10.1145%2f3597638.3608429&partnerID=40&md5=6ca6d92a32a5a950018e0b298353a731	English	Association for Computing Machinery, Inc	VEMI Lab, The University of Maine, Orono, ME, United States INSITE Lab, Colby College, Department of Computer Science, Waterville, ME, United States IMRE Lab, The University of Maine, School of Learning and Teaching, Orono, ME, United States	Data representations continue to be produced in predominantly visual forms within STEM disciplines. The disparity in access to these graphical representations between students who are blind or have low vision (BLV) and their sighted peers is exacerbated as the adoption of digital screens become more prevalent in educational settings. Standard accessibility solutions rely heavily on natural langua…	Export Date: 19 March 2024; Cited By: 0 | RAYYAN-INCLUSION: {"Nathan"=>"Excluded"}	10.1145/3597638.3608429	Blindness and low vision;Information access;Natural language;STEM graphs;Vibro-audio;Graphic methods;Information retrieval;Natural language processing systems;Stem cells;Visual languages;Condition;Data representations;Graphical representations;Low vision;Natural languages;Non visuals;STEM graph;Learning systems
rayyan-2753052	Responses to Reduced Feeding Frequency in Captive-Born Cheetahs (Acinonyx jubatus): Implications for Behavioural and Physiological Stress and Gastrointestinal Health	2023	Animals	20762615 (ISSN)	13	17		Brown, K. L. and Ganswindt, A. and Steenkamp, G. and Tordiffe, A. S. W.	https://www.scopus.com/inward/record.uri?eid=2-s2.0-85170210852&doi=10.3390%2fani13172783&partnerID=40&md5=1f513a642c8930f837c5dcea83232dd3	English		Department of Paraclinical Sciences, Faculty of Veterinary Science, University of Pretoria, Pretoria, 0110, South Africa Centre for Veterinary Wildlife Studies, Faculty of Veterinary Science, University of Pretoria, Pretoria, 0110, South Africa Department of Zoology and Entomology, Faculty of Natural and Agricultural Sciences, Mammal Research Institute, University of Pretoria, Pretoria, 0028, Sou…	Unnatural diet composition and frequent feeding regimes may play an aetiological role in the multiple diseases prevalent in captive cheetahs. This study investigated the responses of captive-born (hand-reared) cheetahs (n = 6) to a reduced feeding frequency schedule distinguished by offering larger quantities of food less frequently. The study cheetahs were fed four once-daily meals per week duri…	Export Date: 19 March 2024; Cited By: 0; Correspondence Address: K.L. Brown; Department of Paraclinical Sciences, Faculty of Veterinary Science, University of Pretoria, Pretoria, 0110, South Africa; email: kelseylbrown_@outlook.com | RAYYAN-INCLUSION: {"Nathan"=>"Excluded"}	10.3390/ani13172783	captive diet;cheetah;gastrointestinal health;stress;wildlife husbandry;corticotropin;glucocorticoid;acute stress;adult;affiliative behavior;agnostic behavior;animal experiment;animal welfare;appetitive behavior;Article;attention;auditory stimulation;behavior;behavior assessment;diet composition;enzyme immunoassay;fecal consistency score;feces analysis;feeding behavior;female;food intake;gastroint…
rayyan-2753053	Complement factor B is essential for the proper function of the peripheral auditory system	2023	Frontiers in neurology	1664-2295	14		1214408	Brown, LaShardai N. and Barth, Jeremy L. and Jafri, Shabih and Rumschlag, Jeffrey A. and Jenkins, Tyreek R. and Atkinson, Carl and Lang, Hainan	http://ovidsp.ovid.com/ovidweb.cgi?T=JS&PAGE=reference&D=pmnm&NEWS=N&AN=37560455				Sensorineural hearing loss is associated with dysfunction of cochlear cells. Although immune cells play a critical role in maintaining the inner ear microenvironment, the precise immune-related molecular mechanisms underlying the pathophysiology of hearing loss remain unclear. The complement cascade contributes to the regulation of immune cell activity. Additionally, activation of the complement …	RAYYAN-INCLUSION: {"Nathan"=>"Excluded"}	https://dx.doi.org/10.3389/fneur.2023.1214408	Complement System Proteins;Properdin
rayyan-2753054	Hear, Hear for Notch: Control of Cell Fates in the Inner Ear by Notch Signaling	2020	Biomolecules		10	3		Brown, R. and Groves, A. K.	<Go to ISI>://WOS:000529877600021				The vertebrate inner ear is responsible for detecting sound, gravity, and head motion. These mechanical forces are detected by mechanosensitive hair cells, arranged in a series of sensory patches in the vestibular and cochlear regions of the ear. Hair cells form synapses with neurons of the VIIIth cranial ganglion, which convey sound and balance information to the brain. They are surrounded by su…	Brown, Rogers Groves, Andrew K. Groves, Andrew/0000-0002-0784-7998; Brown, Rogers/0000-0002-2201-7861 2218-273x | RAYYAN-INCLUSION: {"Nathan"=>"Excluded"}	10.3390/biom10030370	Ear, Inner
rayyan-2753055	MYXEDEMA MADNESS; A UNIQUE CASE OF DECOMPENSATED HYPOTHYROIDISM PRECIPITATING A FASCINATING, MULTISYSTEM FRENZY	2023	Journal of General Internal Medicine	1525-1497	38		S502	Buerschen, E. and Prabhakar, A. P. and Almazan, R. B. P. and Boyce, N. and Al-Samkari, M.	http://ovidsp.ovid.com/ovidweb.cgi?T=JS&PAGE=reference&D=emed25&NEWS=N&AN=641880691	English		E. Buerschen, Internal Medicine, Wright State University, Boonshoft School of Medicine, Dayton, OH, United States	CASE: A 44-year-old man presented to the hospital with confusion and auditory hallucinations that developed over the past 48 hours. He had a medical history of obesity (BMI 50.2), hypothyroidism, depression and had a rapid 40-pound weight gain over the previous 90 days; all without changes in his diet or routine. He was hypothermic on exam and had macroglossia with a large tongue laceration, cush…	RAYYAN-INCLUSION: {"Nathan"=>"Excluded"}	https://dx.doi.org/10.1007/s11606-023-08226-z	adult;agitation;airway;auditory hallucination;body mass;body weight;body weight gain;bradycardia;brain toxicity;cardiomegaly;case report;clinical article;comfort;complication;conference abstract;coronavirus disease 2019;Cushingoid syndrome;*depression;deterioration;diagnosis;diet;disease exacerbation;drug megadose;drug therapy;early intervention;edema;heart failure;human;hypoglycemia;hyponatremia…
rayyan-2753056	Use of disease assessment tools to increase the value of case reports on Susac syndrome: two case reports	2023	Journal of Medical Case Reports	1752-1947 (electronic) 1752-1947	17	1	158	Bullock, D. R. and Spencer, R. T. and Vehe, R. K. and Srivastava, S. and Rennebohm, R. M.	https://jmedicalcasereports.biomedcentral.com http://ovidsp.ovid.com/ovidweb.cgi?T=JS&PAGE=reference&D=emed25&NEWS=N&AN=2022632034	English		R.M. Rennebohm, Division of Pediatric Rheumatology, Institute of Pediatrics, Formerly at the Cleveland Clinic, 9500 Euclid Ave, Cleveland, OH 44195, United States. E-mail: rmrennebohm@gmail.com	Background: Susac syndrome is an immune-mediated, ischemia-producing, occlusive microvascular endotheliopathy that threatens the brain, retina, and inner ear. There is a need for disease assessment tools that can help clinicians and patients to more easily, accurately, and uniformly track the clinical course and outcome of Susac syndrome. Ideally, such tools should simultaneously facilitate the c…	RAYYAN-INCLUSION: {"Nathan"=>"Excluded"}	https://dx.doi.org/10.1186/s13256-023-03838-9	adolescent;adult;alertness;apraxia;article;ataxia;balance disorder;basal ganglion;behavior disorder;bladder dysfunction;body surface;body weight;branch retinal artery occlusion/di [Diagnosis];capsula interna;case report;Caucasian;cerebrospinal fluid;clinical article;confusion;corpus callosum;daily life activity;disease activity;*disease assessment;disease course;disease severity;disorientation;ex…
rayyan-2753057	Clozapine and Sweet's syndrome: Case report	2023	BJPsych Open	20564724 (ISSN)	9	5		Bunting, A. and Silman, D. and Karia, M. and Johnson, S.	https://www.scopus.com/inward/record.uri?eid=2-s2.0-85171137216&doi=10.1192%2fbjo.2023.513&partnerID=40&md5=30c4146dde6175f2eebfb5bfbfc4136d	English		Oxford Health Foundation Trust, Warneford Hospital, Oxford, United Kingdom Oxford Health NHS Foundation Trust, Oxford, United Kingdom	A patient developed fever, raised inflammatory markers and a maculopapular rash following commencement of clozapine for treatment of his schizoaffective disorder. Skin biopsy confirmed Sweet's syndrome. Identification of the cause was challenging, with a number of possible considerations including infection, malignancy and various potential drug triggers. This case highlights the difficulties in …	Export Date: 19 March 2024; Cited By: 0; Correspondence Address: A. Bunting; Oxford Health Foundation Trust, Warneford Hospital, Oxford, United Kingdom; email: Apphia.bunting@oxfordhealth.nhs.uk | RAYYAN-INCLUSION: {"Nathan"=>"Excluded"}	10.1192/bjo.2023.513	Antipsychotics;dermatology;drug or substance interactions and side-effects;in-patient treatment;schizophrenia;amisulpride;amoxicillin;amoxicillin plus clavulanic acid;C reactive protein;clarithromycin;clozapine;haloperidol;lithium;olanzapine;prednisolone;promazine;quetiapine;acute febrile neutrophilic dermatosis;adult;Article;auditory hallucination;behavioral disinhibition;blood oxygen tension;br…
rayyan-2753058	Single-cell RNA-Seq resolves cellular complexity in sensory organs from the neonatal inner ear	2015	Nature Communications		6			Burns, J. C. and Kelly, M. C. and Hoa, M. and Morell, R. J. and Kelley, M. W.	<Go to ISI>://WOS:000364932600004				In the inner ear, cochlear and vestibular sensory epithelia utilize grossly similar cell types to transduce different stimuli: sound and acceleration. Each individual sensory epithelium is composed of highly heterogeneous populations of cells based on physiological and anatomical criteria. However, limited numbers of each cell type have impeded transcriptional characterization. Here we generated …	Burns, Joseph C. Kelly, Michael C. Hoa, Michael Morell, Robert J. Kelley, Matthew W. Burns, Joseph/HHD-1604-2022; Hoa, Michael/AAM-8327-2021; Morell, Robert James/Q-2042-2019 Hoa, Michael/0000-0001-7469-2909; Morell, Robert James/0000-0003-1537-7356; Kelly, Michael/0000-0003-0654-2778 2041-1723 | RAYYAN-INCLUSION: {"Nathan"=>"Excluded"}	10.1038/ncomms9557	Infant, Newborn
rayyan-2753059	Development and regeneration of vestibular hair cells in mammals	2017	Seminars in Cell & Developmental Biology	1084-9521	65		96-105	Burns, J. C. and Stone, J. S.	<Go to ISI>://WOS:000402349100012				Vestibular sensation is essential for gaze stabilization, balance, and perception of gravity. The vestibular receptors in mammals, Type I and Type II hair cells, are located in five small organs in the inner ear. Damage to hair cells and their innervating neurons can cause crippling symptoms such as vertigo, visual field oscillation, and imbalance. In adult rodents, some Type II hair cells are re…	Burns, Joseph C. Stone, Jennifer S. Burns, Joseph/HHD-1604-2022 | RAYYAN-INCLUSION: {"Nathan"=>"Excluded"}	10.1016/j.semcdb.2016.11.001	Regeneration;Hair
rayyan-2753060	Purinergic signalling during development and ageing	2015	Purinergic Signalling	1573-9538	11	3	277-305	Burnstock, G. and Dale, N.	<Go to ISI>://WOS:000363727600002				Extracellular purines and pyrimidines play major roles during embryogenesis, organogenesis, postnatal development and ageing in vertebrates, including humans. Pluripotent stem cells can differentiate into three primary germ layers of the embryo but may also be involved in plasticity and repair of the adult brain. These cells express the molecular components necessary for purinergic signalling, an…	Burnstock, Geoffrey Dale, Nicholas Dale, Nicholas/C-7772-2011 Dale, Nicholas/0000-0003-2196-2949 1573-9546 | RAYYAN-INCLUSION: {"Nathan"=>"Excluded"}	10.1007/s11302-015-9452-9
rayyan-2753061	Ocular Involvement of Granulomatosis with Polyangiitis	2023	Journal of Clinical Medicine	20770383 (ISSN)	12	13		Byszewska, A. and Skrzypiec, I. and Rymarz, A. and Niemczyk, S. and Rękas, M.	https://www.scopus.com/inward/record.uri?eid=2-s2.0-85165170074&doi=10.3390%2fjcm12134448&partnerID=40&md5=adcbed75f30597cfd60e2fa60dc971f2	English		Ophthalmology Department, Military Institute of Medicine–National Research Institute, Szaserów 128, Warsaw, 04-141, Poland Nephrology Department, Military Institute of Medicine–National Research Institute, Szaserów 128, Warsaw, 04-141, Poland	Granulomatosis with polyangiitis (GPA), formerly referred to as Wegener’s disease, is a form of ANCA-associated vasculitis. It manifests mainly in the kidneys and the upper respiratory tract, but ocular involvement is not uncommon. In this article, four cases with ocular manifestations are presented with comprehensive photographic documentation. We describe the way to proper diagnosis, which may …	Export Date: 19 March 2024; Cited By: 1; Correspondence Address: A. Byszewska; Ophthalmology Department, Military Institute of Medicine–National Research Institute, Warsaw, Szaserów 128, 04-141, Poland; email: ania.byszewska@gmail.com | RAYYAN-INCLUSION: {"Nathan"=>"Excluded"}	10.3390/jcm12134448	ANCA;GPA;GPA ocular symptoms;vasculitis;Wegener’s disease;aminotransferase;antibiotic agent;artificial tear;azathioprine;betadrin;bromfenac;C reactive protein;clindamycin;complement component C4;cyclophosphamide;cyclosporine;eye drops;ganciclovir;glucocorticoid;immunoglobulin;immunoglobulin E;immunoglobulin G;loteprednol;low molecular weight heparin;methotrexate;methylprednisolone;mycophenolate m…
rayyan-2753062	Fluctuating hearing loss secondary to spontaneous intracranial hypotension: A case report and review of the literature	2023	Interventional neuroradiology : journal of peritherapeutic neuroradiology, surgical procedures and related neurosciences	2385-2011 1591-0199			15910199231221863	Cahal, Michal and Roth, Jonathan and Ungar, Omer J. and Brinjikji, Waleed	http://ovidsp.ovid.com/ovidweb.cgi?T=JS&PAGE=reference&D=medp&NEWS=N&AN=38146166				OBJECTIVE: Fluctuating sensorineural hearing loss (SNHL) has multiple etiologies, most commonly Meniere's disease (MD), recurrent sudden SNHL, and autoimmune inner ear disorders. Fluctuating SNHL has rarely been described as a symptom of spontaneous intracranial hypotension (SIH)., PATIENT: A 39-year-old previously healthy female presented with "Meniere's like" symptoms responsive to steroid trea…	RAYYAN-INCLUSION: {"Nathan"=>"Excluded"}	https://dx.doi.org/10.1177/15910199231221863	Intracranial Hypotension
rayyan-2753063	Anti-Tr/DNER antibody–associated cerebellar ataxia: three rare cases report and literature review	2023	Neurological Sciences	15901874 (ISSN)	44	1	397-403	Cai, Y. and Liu, J. and Ren, H. and Shi, F. and Che, J. and Geng, Q. and Tan, Y. and Guan, H. and Di, W.	https://www.scopus.com/inward/record.uri?eid=2-s2.0-85138045019&doi=10.1007%2fs10072-022-06389-x&partnerID=40&md5=8e2a549fab7a7a2e1875a817eced14ec	English		Department of Neurology, Affiliated Hospital of Hebei University, Baoding, 071000, China Department of Neurology, People’s Hospital of Sichuan Province, Chengdu, 610072, China Department of Neurology, Peking Union Medical College Hospital, Chinese Academy of Medical Sciences, Beijing, 100730, China Department of Pathology, Affiliated Hospital of Hebei University, Baoding, 071000, China	Background: To report three cases of autoimmune cerebellar ataxia related to anti-delta/notch-like epidermal growth factor-related receptor (Tr/DNER) antibodies. Case presentation: Patients with unknown cerebellar ataxia were screened with autoimmune cerebellar ataxia (ACA)-related antibody panel. The anti-Tr antibody was positive in three female patients in whom the onset ages were 43 years, 35 …	Export Date: 19 March 2024; Cited By: 2; Correspondence Address: W. Di; Department of Neurology, Affiliated Hospital of Hebei University, Baoding, 071000, China; email: diweiying@126.com; H. Guan; Department of Neurology, Peking Union Medical College Hospital, Chinese Academy of Medical Sciences, Beijing, 100730, China; email: guanhz@263.net; CODEN: NESCC | RAYYAN-INCLUSION: {"Nathan"=>"Excluded"}	10.1007/s10072-022-06389-x	Ataxia;Autoimmune;Cases report;Cerebellar;DNER;Tr;Adult;Autoantibodies;Cerebellar Ataxia;Female;Humans;Immunotherapy;Nerve Tissue Proteins;Receptors, Cell Surface;anxiolytic agent;autoantibody;delta notch like epidermal growth factor related receptor antibody;fluorescein isothiocyanate;immunoglobulin;immunoglobulin G;methylprednisolone;mycophenolate mofetil;oligoclonal band;phosphate buffered sal…
rayyan-2753064	Taurine induces hormesis in multiple biological models: May have transformative implications for overall societal health	2024	Chemico-Biological Interactions	0009-2797 1872-7786	392		110930	Calabrese, E. J. and Pressman, P. and Hayes, A. W. and Kapoor, R. and Dhawan, G. and Agathokleous, E. and Calabrese, V.	https://www.sciencedirect.com/science/journal/00092797 http://ovidsp.ovid.com/ovidweb.cgi?T=JS&PAGE=reference&D=emexb&NEWS=N&AN=2030890861	English		E.J. Calabrese, School of Public Health and Health Sciences, Department of Environmental Health, Morrill I-N344, University of Massachusetts, Amherst, MA 01003, United States. E-mail: edwardc@umass.edu	This paper represents the first integrative assessment and documentation of taurine-induced hormetic effects in the biological and biomedical areas, their dose response features, mechanistic frameworks, and possible public health, therapeutic and commercial applications. Taurine-induced hormetic effects are documented in a wide range of experimental models, cell types and for numerous biological …	RAYYAN-INCLUSION: {"Nathan"=>"Excluded"}	https://dx.doi.org/10.1016/j.cbi.2024.110930	*biological model;cardiac muscle cell;cartilage;cells by body anatomy;central nervous system;cochlea;crayfish;dental pulp stem cell;drug screening;experimental model;*hormesis;human;milk production;muscle stem cell;neural stem cell;nonhuman;public health;retina cell;review;sperm;stem cell;*taurine/an [Drug Analysis];*taurine/pd [Pharmacology];retinal progenitor cell;Models, Biological;Taurine
rayyan-2753065	Acute deletion of the central MR/GR steroid receptor correlates with changes in LTP, auditory neural gain, and GC-A cGMP signaling	2023	Frontiers in molecular neuroscience	1662-5099	16		1017761	Calis, Dila and Hess, Morgan and Marchetta, Philine and Singer, Wibke and Modro, Julian and Nelissen, Ellis and Prickaerts, Jos and Sandner, Peter and Lukowski, Robert and Ruth, Peter and Knipper, Marlies and Ruttiger, Lukas	http://ovidsp.ovid.com/ovidweb.cgi?T=JS&PAGE=reference&D=pmnm8&NEWS=N&AN=36873102				The complex mechanism by which stress can affect sensory processes such as hearing is still poorly understood. In a previous study, the mineralocorticoid (MR) and/or glucocorticoid receptor (GR) were deleted in frontal brain regions but not cochlear regions using a CaMKIIalpha-based tamoxifen-inducible Cre ERT2/loxP approach. These mice exhibit either a diminished (MRTMXcKO) or disinhibited (GRTM…	RAYYAN-INCLUSION: {"Nathan"=>"Excluded"}	https://dx.doi.org/10.3389/fnmol.2023.1017761	Receptors, Steroid
rayyan-2753066	Inborn Errors of Purine Salvage and Catabolism	2023	Metabolites	22181989 (ISSN)	13	7		Camici, M. and Garcia-Gil, M. and Allegrini, S. and Pesi, R. and Bernardini, G. and Micheli, V. and Tozzi, M. G.	https://www.scopus.com/inward/record.uri?eid=2-s2.0-85166269114&doi=10.3390%2fmetabo13070787&partnerID=40&md5=b1991cac31ae6376c0e6c92f60c0f2f0	English		Unità di Biochimica, Dipartimento di Biologia, Università di Pisa, Via San Zeno 51, Pisa, 56127, Italy Unità di Fisiologia Generale, Dipartimento di Biologia, Università di Pisa, Via San Zeno 31, Pisa, 56127, Italy CISUP, Centro per l’Integrazione Della Strumentazione Dell, Università di Pisa, Pisa, 56127, Italy Centro di Ricerca Interdipartimentale Nutrafood “Nutraceuticals and Food for Health”,…	Cellular purine nucleotides derive mainly from de novo synthesis or nucleic acid turnover and, only marginally, from dietary intake. They are subjected to catabolism, eventually forming uric acid in humans, while bases and nucleosides may be converted back to nucleotides through the salvage pathways. Inborn errors of the purine salvage pathway and catabolism have been described by several researc…	Export Date: 19 March 2024; Cited By: 1; Correspondence Address: S. Allegrini; Unità di Biochimica, Dipartimento di Biologia, Università di Pisa, Pisa, Via San Zeno 51, 56127, Italy; email: simone.allegrini@unipi.it | RAYYAN-INCLUSION: {"Nathan"=>"Excluded"}	10.3390/metabo13070787	inborn errors;metabolism;metabolites;neurological disorders;neurological syndromes;purine catabolism;purine salvage;uric acid;adenosine receptor;adenosine triphosphate;alkaline phosphatase;autoantibody;brain derived neurotrophic factor;brain derived neurotrophic factor receptor;caspase 3;cyclic GMP;dopamine receptor;folic acid;glutathione reductase;guanosine triphosphate cyclohydrolase I;homocyst…
rayyan-2753067	Case Report: Leptospirosis Complicated by Persistent, Bilateral Sensorineural Hearing Loss	2023	The American journal of tropical medicine and hygiene	1476-1645 0002-9637	109	6	1238-1241	Campbell, Stuart and Stewart, James and Quail, Gavin and Withey, Grant and Smith, Simon and Hanson, Josh	http://ovidsp.ovid.com/ovidweb.cgi?T=JS&PAGE=reference&D=med24&NEWS=N&AN=37962328				The clinical manifestations of leptospirosis range from mild to life-threatening and can impact on multiple organ systems. A wide array of neurological manifestations of leptospirosis have been reported, although the pathophysiology of neuroleptospirosis remains incompletely understood. We present a case of leptospirosis complicated by bilateral sensorineural deafness, with nodular meningitis dem…	RAYYAN-INCLUSION: {"Nathan"=>"Excluded"}	https://dx.doi.org/10.4269/ajtmh.23-0100	Humans;Ceftriaxone/tu [Therapeutic Use];Hearing Loss, Bilateral/et [Etiology];Hearing Loss, Sensorineural/et [Etiology];Hearing Loss, Sensorineural/dt [Drug Therapy];*Hearing Loss, Sensorineural;Hyperbaric Oxygenation/mt [Methods];*Hyperbaric Oxygenation;Leptospirosis/co [Complications];Leptospirosis/di [Diagnosis];Leptospirosis/dt [Drug Therapy];*Leptospirosis;Male;Middle Aged;Dexamethasone/tu […
rayyan-2753068	Obesogenic diet in mice leads to inflammation and oxidative stress in the mother in association with sex-specific changes in fetal development, inflammatory markers and placental transcriptome	2023	bioRxiv	2692-8205 (electronic) 2692-8205				Candia, A. A. and Lean, S. C. and Zhang, C. X. W. and McKeating, D. R. and Cochrane, A. and Gulacsi, E. and Herrera, E. A. and Krause, B. J. and Sferruzzi-Perri, A. N.	https://www.biorxiv.org http://ovidsp.ovid.com/ovidweb.cgi?T=JS&PAGE=reference&D=empp&NEWS=N&AN=2028994284	English		A.N. Sferruzzi-Perri, Centre for Trophoblast Research, Department of Physiology, Development and Neuroscience, University of Cambridge, Cambridge CB2 3EG, United Kingdom. E-mail: ans48@cam.ac.uk	Introduction: Obesity during pregnancy is related to adverse maternal and neonatal outcomes. Factors involved in these outcomes may include increased maternal insulin resistance, inflammation, oxidative stress and nutrient mishandling. The placenta is the primary determinant of fetal outcomes, and its function can be impacted by maternal obesity. The aim of this study in mice was to determine the…	RAYYAN-INCLUSION: {"Nathan"=>"Excluded"}	https://dx.doi.org/10.1101/2023.11.09.566388	animal experiment;animal model;animal tissue;controlled study;etiology;fatty liver;female;fetus;*fetus development;fetus growth;fetus outcome;fetus serum;gene expression;gene regulatory network;high fat/high sucrose diet;*inflammation;inner ear;insulin resistance;intrauterine growth retardation;male;maternal obesity;maternal plasma;*mother;mouse;nonhuman;obesity;*obesogenic diet;oxidation;oxidati…
rayyan-2753069	The labyrinth of autoinflammatory disorders: a snapshot on the activity of a third-level center in Italy	2014	Clinical Rheumatology	0770-3198 1434-9949				Cantarini, L. and Vitale, A. and Lucherini, O. M. and De Clemente, C. and Caso, F. and Costa, L. and Emmi, G. and Silvestri, E. and Magnotti, F. and Maggio, M. C. and Prinzi, E. and Lopalco, G. and Frediani, B. and Cimaz, R. and Galeazzi, M. and Rigante, D.	http://ovidsp.ovid.com/ovidweb.cgi?T=JS&PAGE=reference&D=emexb&NEWS=N&AN=53206014	English		L. Cantarini, Research Center of Systemic Autoinflammatory Diseases and Behcet's Disease, Dept. of Medical. E-mail: cantariniluca@hotmail.com	Autoinflammatory disorders (AIDs) are a novel class of diseases elicited by mutations in genes regulating the homeostasis of innate immune complexes, named inflammasomes, which lead to uncontrolled oversecretion of the proinflammatory cytokine interleukin-1beta. Protean inflammatory symptoms are variably associated with periodic fever, depicting multiple specific conditions. Childhood is usually …	RAYYAN-INCLUSION: {"Nathan"=>"Excluded"}	https://dx.doi.org/10.1007/s10067-014-2721-0	*adulthood;*genetic disorder;*recurrent fever;*inner ear;*autoinflammatory disease;*Italy;human;patient;diagnosis;gene;antigen antibody complex;laboratory;homeostasis;lifespan;childhood;mutation;diseases;eye;adult;child;medical decision making;rheumatology;*interleukin 1;cytokine;inflammasome;Italy;Ear, Inner;Labyrinthitis
rayyan-2753070	Mucopolysaccharidosis Type I in Mexico: Case-Based Review	2023	Children	22279067 (ISSN)	10	4		Cantú-Reyna, C. and Vazquez-Cantu, D. L. and Cruz-Camino, H. and Narváez-Díaz, Y. A. and Flores-Caloca, Ó and González-Llano, Ó and Araiza-Lozano, C. and Gómez-Gutiérrez, R.	https://www.scopus.com/inward/record.uri?eid=2-s2.0-85153769985&doi=10.3390%2fchildren10040642&partnerID=40&md5=955d59a38a5377d19335aca5e40f6689	English		Escuela de Medicina y Ciencias de la Salud, Tecnologico de Monterrey, Monterrey, 64710, Mexico Medical Department, Genomi-k, Monterrey, 64060, Mexico Centro Médico, ISSSTELEON, Monterrey, 64000, Mexico	Introduction: Mucopolysaccharidosis type I (MPS I) is a lysosomal storage disease present in 1:100,000 newborns. Variants in the IDUA (alpha-L-iduronidase) gene decrease the enzyme activity for glycosaminoglycans metabolism. MPS I patients exhibit clinical manifestations that fall on the Hurler, Hurler–Scheie, and Scheie syndrome spectrum. Case presentation: We present a male Mexican patient with…	Export Date: 19 March 2024; Cited By: 0; Correspondence Address: C. Cantú-Reyna; Escuela de Medicina y Ciencias de la Salud, Tecnologico de Monterrey, Monterrey, 64710, Mexico; email: cocantu@genomi-k.com | RAYYAN-INCLUSION: {"Nathan"=>"Excluded"}	10.3390/children10040642	iduronidase;Mexico;Mucopolysaccharidosis I;carbamazepine;CD34 antigen;cyclophosphamide;fludarabine;levo iduronidase;melphalan;thymocyte antibody;Article;auditory evoked potential;birth length;birth weight;body height;body weight;case report;cesarean section;child;clinical article;clinical feature;coarse face;coxa vara;disease exacerbation;disease severity;early intervention;enzyme replacement;fir…
rayyan-2753071	MicroRNA-194 Regulates the Development and Differentiation of Sensory Patches and Statoacoustic Ganglion of Inner Ear by Fgf4	2018	Medical Science Monitor	1643-3750	24		1712-1723	Cao, H. and Shi, J. B. and Du, J. T. and Chen, K. T. and Dong, C. and Jiang, D. and Jiang, H. Y.	<Go to ISI>://WOS:000428188400002				Background: MicroRNA 194 is involved in the differentiation of various types of cells, such as adipose derived stem cells, human embryonic stem cells, and bone marrow mesenchymal stem cells. Previously, we found that miR-194 was highly expressed in the inner ear sensory patch and neurons in mice embryos. However, the role of miR194 in the development of the inner ear and its underlying mechanism …	Cao, Hui Shi, Jianbo Du, Jintao Chen, Kaitian Dong, Chang Jiang, Di Jiang, Hongyan | RAYYAN-INCLUSION: {"Nathan"=>"Excluded"}	10.12659/msm.906277	Ear, Inner
rayyan-2753072	Neuroprotection Role of Vitamin C by Upregulating Glutamate Transporter-1 in Auditory Cortex of Noise-Induced Tinnitus Animal Model	2024	ACS chemical neuroscience	1948-7193				Cao, Wanxin and Xiong, Shan and Ji, Wenliang and Wei, Huan and Ma, Furong and Mao, Lanqun	http://ovidsp.ovid.com/ovidweb.cgi?T=JS&PAGE=reference&D=medp&NEWS=N&AN=38451201				Vitamin C (Vc) plays a pivotal role in a series of pathological processes, such as tumors, immune diseases, and neurological disorders. However, its therapeutic potential for tinnitus management remains unclear. In this study, we find that Vc relieves tinnitus in noise-exposed rats. In the 7-day therapy groups, spontaneous firing rate (SFR) increases from 1.17 +/- 0.10 Hz to 1.77 +/- 0.15 Hz afte…	RAYYAN-INCLUSION: {"Nathan"=>"Excluded"}	https://dx.doi.org/10.1021/acschemneuro.3c00765	Auditory Cortex;Neuroprotective Agents;Glutamic Acid;Tinnitus;Vitamins;Glutamates;Vitamin B Complex;Vitamin E
rayyan-2753073	Pathophysiology and mechanisms of hearing impairment related to neonatal infection diseases	2023	Frontiers in microbiology	1664-302X	14		1162554	Capra, Daniela and DosSantos, Marcos F. and Sanz, Carolina K. and Acosta Filha, Lionete Gall and Nunes, Priscila and Heringer, Manoela and Ximenes-da-Silva, Adriana and Pessoa, Luciana and de Mattos Coelho-Aguiar, Juliana and da Fonseca, Anna Carolina Carvalho and Mendes, Carmelita Bastos and da Rocha, Lanni Sarmento and Devalle, Sylvie and Niemeyer Soares Filho, Paulo and Moura-Neto, Vivaldo	http://ovidsp.ovid.com/ovidweb.cgi?T=JS&PAGE=reference&D=pmnm8&NEWS=N&AN=37125179				The inner ear, the organ of equilibrium and hearing, has an extraordinarily complex and intricate arrangement. It contains highly specialized structures meticulously tailored to permit auditory processing. However, hearing also relies on both peripheral and central pathways responsible for the neuronal transmission of auditory information from the cochlea to the corresponding cortical regions. Un…	RAYYAN-INCLUSION: {"Nathan"=>"Excluded"}	https://dx.doi.org/10.3389/fmicb.2023.1162554	Infant, Newborn
rayyan-2753074	Left-Sided Sensorineural Hearing Loss and Facial Weakness in a 35-Year-Old Patient: A Diagnostic Challenge and Case Report	2023	Cureus	2168-8184	15	7	e41606	Cardoso, Osmay and Hamade, Mohamad and Saigal, Khushi and Wang, Richard and Saigal, Gaurav	http://ovidsp.ovid.com/ovidweb.cgi?T=JS&PAGE=reference&D=pmnm8&NEWS=N&AN=37559836				We present the case of a 35-year-old patient who presented with a three-month history of left-sided sensorineural hearing loss and left-sided facial weakness. Initial imaging suggested a schwannoma, and the patient underwent ten treatments of intra-tympanic steroid injections and antibiotics, and was scheduled for surgery. However, the planned schwannoma removal surgery with gamma-knife was abort…	RAYYAN-INCLUSION: {"Nathan"=>"Excluded"}	https://dx.doi.org/10.7759/cureus.41606
rayyan-2753075	Leptomeningeal Interfoliar Enhancement on Vessel Wall MR Imaging as a Unique Radiologic Finding of Susac Syndrome	2023	American Journal of Neuroradiology	01956108 (ISSN)	44	3	271-273	Cardozo, P. and Marrodán, M. and Gilmore, A. and Fiol, M. P. and Chaves, H.	https://www.scopus.com/inward/record.uri?eid=2-s2.0-85150001130&doi=10.3174%2fajnr.A7801&partnerID=40&md5=0de2a3c882a8f58638cbb1d114017397	English		Diagnostic Imaging, Fleni, Buenos Aires, Argentina Neurology Departments Fleni Buenos Aires Ar entina, Argentina	Susac syndrome is a rare disorder affecting the brain, retina, and inner ear, probably triggered by an immune-mediated endotheliopathy. Diagnosis is based on clinical presentation and ancillary test findings (brain MR imaging, fluorescein angiography, and audiometry). Recently, vessel wall MR imaging has shown increased sensitivity in the detection of subtle signs of parenchymal, leptomeningeal, …	Export Date: 19 March 2024; Cited By: 1; Correspondence Address: H. Chaves; Ciudad Autónoma de Buenos Aires (C1428AQK), Fleni, Montañeses 2325, Argentina; email: hchaves@fleni.org.ar; CODEN: AAJND | RAYYAN-INCLUSION: {"Nathan"=>"Excluded"}	10.3174/ajnr.A7801	Brain;Ear, Inner;Humans;Magnetic Resonance Imaging;Retina;Susac Syndrome;adult;Article;blood vessel wall;cerebellum vermis;clinical article;contrast enhancement;female;follow up;hemisphere;human;leptomeninx;male;nuclear magnetic resonance imaging;diagnostic imaging;inner ear;procedures;Tocopherols
rayyan-2753076	Differentiation of embryonic stem cells into a putative hair cell-progenitor cells via co-culture with HEI-OC1 cells	2021	Scientific reports	2045-2322 (electronic) 2045-2322	11	1	13893	Carpena, N. T. and Chang, S. Y. and Abueva, C. D. G. and Jung, J. Y. and Lee, M. Y.	http://ovidsp.ovid.com/ovidweb.cgi?T=JS&PAGE=reference&D=emexb&NEWS=N&AN=635553952	English			Several studies have shown how different cell lines can influence the differentiation of stem cells through co-culture systems. The House Ear Institute-Organ of Corti 1 (HEI-OC1) is considered an important cell line for in vitro auditory research. However, it is unknown if HEI-OC1 cells can promote the differentiation of embryonic stem cells (ESCs). In this study, we investigated whether co-cultu…	RAYYAN-INCLUSION: {"Nathan"=>"Excluded"}	https://dx.doi.org/10.1038/s41598-021-93049-3	animal;cell aggregation;*cell differentiation;cell line;cochlear hair cell;coculture;conditioned medium;cytology;drug effect;embryoid body;embryonic stem cell;epithelium;gene expression regulation;genetics;metabolism;mouse;pharmacology;biological marker;messenger RNA;myosin VIIa;transcription factor Sox;Myo7a protein, mouse
rayyan-2753077	Wnt Modulation Enhances Otic Differentiation by Facilitating the Enucleation Process but Develops Unnecessary Cardiac Structures	2021	International Journal of Molecular Sciences		22	19		Carpena, N. T. and Chang, S. Y. and Choi, J. E. and Jung, J. Y. and Lee, M. Y.	<Go to ISI>://WOS:000707777100001				Otic organoids have the potential to resolve current challenges in hearing loss research. The reproduction of the delicate and complex structure of the mammalian cochlea using organoids requires high efficiency and specificity. Recent attempts to strengthen otic organoids have focused on the effects of the Wnt signaling pathway on stem cell differentiation. One important aspect of this is the eva…	Carpena, Nathaniel T. Chang, So-Young Choi, Ji-Eun Jung, Jae Yun Lee, Min Young Lee, Min Young/AAM-8435-2020; Choi, Ji Eun/I-5707-2015 Lee, Min Young/0000-0002-6860-8042; Choi, Ji Eun/0000-0001-8105-813X; Carpena, Nathaniel/0000-0001-6984-3979 1422-0067 | RAYYAN-INCLUSION: {"Nathan"=>"Excluded"}	10.3390/ijms221910306
rayyan-2753078	Response of pet owners to Whistle FIT® activity monitor digital alerts of increased pruritic activity in their dogs: a retrospective observational study	2023	Frontiers in Veterinary Science	22971769 (ISSN)	10			Carson, A. and Kresnye, C. and Rai, T. and Wells, K. and Wright, A. and Hillier, A.	https://www.scopus.com/inward/record.uri?eid=2-s2.0-85168564323&doi=10.3389%2ffvets.2023.1123266&partnerID=40&md5=a9941a15faf826f7be6243e5fa954847	English		Pet Insight Project, At-Home Diagnostics, Mars Science & Diagnostics, New York, NY, United States The Veterinary Health Innovation Engine, School of Veterinary Medicine, University of Surrey, Guildford, United Kingdom Zoetis, Parsippany, NJ, United States	Pruritus is a common clinical sign in dogs and is often underrecognized by dog owners and veterinarians. The Whistle FIT®, a wearable accelerometer paired with analytics, can detect changes in pruritic activity in dogs, which can be reported to owners in a smartphone/tablet application. The objectives of this retrospective observational study were to investigate the impact of digital alerts for i…	Export Date: 19 March 2024; Cited By: 0; Correspondence Address: A. Carson; Pet Insight Project, At-Home Diagnostics, Mars Science & Diagnostics, New York, United States; email: aletha.carson@whistle.com | RAYYAN-INCLUSION: {"Nathan"=>"Excluded"}	10.3389/fvets.2023.1123266	deep learning computer algorithm;dermatology;dog;licking;pet owner;pruritus alert;scratching;wearable activity monitor;acetic acid;agents acting on the auditory and vestibular systems;alimemazine;amoxicillin;amoxicillin plus clavulanic acid;antibiotic agent;antipruritic agent;bacitracin zinc plus neomycin plus polymyxin B;benzoyl peroxide;betamethasone;betamethasone acetate plus florfenicol plus …
rayyan-2753079	Immune-mediated systemic vasculitis as the proposed cause of sudden-onset sensorineural hearing loss following lassa virus exposure in cynomolgus macaques	2018	mBio	2161-2129 2150-7511	9	5	Jan-14	Cashman, K. A. and Wilkinson, E. R. and Zeng, X. and Cardile, A. P. and Facemire, P. R. and Bell, T. M. and Bearss, J. J. and Shaia, C. I. and Schmaljohn, C. S.	https://mbio.asm.org/content/mbio/9/5/e01896-18.full.pdf http://ovidsp.ovid.com/ovidweb.cgi?T=JS&PAGE=reference&D=emexb&NEWS=N&AN=2005743783	English		K.A. Cashman, Virology Division, U.S. Army Medical Research Institute of Infectious Diseases, Fort Detrick, Frederick, MD, United States. E-mail: kathleen.a.cashman.ctr@mail.mil, C.S. Schmaljohn, Office of the Chief Scientists, U.S. Army Medical Research Institute of Infectious Diseases, Fort Detrick, Frederick, MD, United States. E-mail: connie.s.schmaljohn.civ@mail.mil	Lassa virus (LASV) causes a severe, often fatal hemorrhagic disease in regions in Africa where the disease is endemic, and approximately 30% of patients develop sudden-onset sensorineural hearing loss after recovering from acute dis-ease. The causal mechanism of hearing loss in LASV-infected patients remains elu-sive. Here, we report findings after closely examining the chronic disease experi-enc…	RAYYAN-INCLUSION: {"Nathan"=>"Excluded"}	https://dx.doi.org/10.1128/mbio.01896-18	adult;*ANCA associated vasculitis;animal experiment;animal model;animal tissue;article;auditory stimulation;*autoimmunity;brain tissue;chronic disease;chronic patient;controlled study;*evoked brain stem response;female;histology;inner ear;*Lassa virus;*Macaca fascicularis;male;*microscopic polyangiitis;nonhuman;*perception deafness;*polyarteritis nodosa;sudden deafness;survivor;*systemic vasculit…
rayyan-2753080	Human otopathology in scleroderma	2023	Laryngoscope investigative otolaryngology	2378-8038	8	6	1657-1665	Castillo-Bustamante, Melissa and Roychowdhury, Prithwijit and Gandhi, Dhrumi and Kozin, Elliott D. and Remenschneider, Aaron K.	http://ovidsp.ovid.com/ovidweb.cgi?T=JS&PAGE=reference&D=pmnm&NEWS=N&AN=38130272				Objective: Scleroderma is a complex chronic progressive immune-mediated disease that causes fibrosis of the skin and internal organs, and vasculopathy.Ear involvement has been poorly studied in patients with scleroderma. Vasculitic and autoimmune mechanisms are considered as possible etiologies on hearing impairment, however, this etiology still unclear.Herein, we reviewed three cases of sclerode…	RAYYAN-INCLUSION: {"Nathan"=>"Excluded"}	https://dx.doi.org/10.1002/lio2.1180	Humanities;Humanism;Humans
rayyan-2753081	The Thionamide Paradox: Thyrotoxicosis With Neutropenia as Initial Presentation of Grave's Disease	2021	Journal of the Endocrine Society	2472-1972	5		A959-A960	Celis, V. and Manzano, A.	http://ovidsp.ovid.com/ovidweb.cgi?T=JS&PAGE=reference&D=emexa&NEWS=N&AN=642634403	English		V. Celis, Mount Sinai Medical Center, Miami beach, FL, United States	Hyperthyroidism typically presents with symptoms such as tremors, palpitations, weight loss, heat intolerance and anxiety. Although rare, anemia, leukopenia or thrombocytopenia may develop as an unusual manifestation of thyrotoxicosis. Hematologic derangements have been reported as a side effect of antithyroid drugs (ATD) as well, and while ATD associated agranulocytosis is uncommon, it is a life…	RAYYAN-INCLUSION: {"Nathan"=>"Excluded"}	https://dx.doi.org/10.1210/jendso/bvab048.1961	achievement;adult;adverse drug reaction;agranulocytosis;anxiety;auditory hallucination;blood cell;brain;case report;cell level;clinical article;complication;conference abstract;drug combination;drug therapy;emergency ward;euthyroidism;fatigue;female;free thyroxine index;goiter;*Graves disease;headache;heart palpitation;Hispanic;human;human cell;Human immunodeficiency virus;hyperthyroidism;iron de…
rayyan-2753082	Transcriptome-Wide Analysis Reveals a Role for Extracellular Matrix and Integrin Receptor Genes in Otic Neurosensory Differentiation from Human iPSCs	2021	International Journal of Molecular Sciences		22	19		Chacko, L. J. and Lahlou, H. and Steinacher, C. and Assou, S. and Messat, Y. and Dudás, J. and Edge, A. and Crespo, B. and Crosier, M. and Sergi, C. and Schrott-Fischer, A. and Zine, A.	<Go to ISI>://WOS:000707461700001				We analyzed transcriptomic data from otic sensory cells differentiated from human induced pluripotent stem cells (hiPSCs) by a previously described method to gain new insights into the early human otic neurosensory lineage. We identified genes and biological networks not previously described to occur in the human otic sensory developmental cell lineage. These analyses identified and ranked genes …	Chacko, Lejo Johnson Lahlou, Hanae Steinacher, Claudia Assou, Said Messat, Yassine Dudas, Jozsef Edge, Albert Crespo, Berta Crosier, Moira Sergi, Consolato Schrott-Fischer, Anneliese Zine, Azel ; Johnson Chacko, L/R-6821-2016 Crespo, Berta/0000-0003-0006-009X; Johnson Chacko, L/0000-0002-2528-1449; schrott-fischer, Annelies/0000-0002-4514-9867; LAHLOU, HANAE/0000-0001-8384-9795; assou, said/0000-…	10.3390/ijms221910849	Humanities;Humanism;Humans;Transcriptome;Extracellular Matrix
rayyan-2753083	Full Factorial Microfluidic Designs and Devices for Parallelizing Human Pluripotent Stem Cell Differentiation	2019	Slas Technology	2472-6303	24	1	41-54	Chadly, D. M. and Oleksijew, A. M. and Coots, K. S. and Fernandez, J. J. and Kobayashi, S. and Kessler, J. A. and Matsuoka, A. J.	<Go to ISI>://WOS:000456453100005				Human pluripotent stem cells (hPSCs) are promising therapeutic tools for regenerative therapies and disease modeling. Differentiation of cultured hPSCs is influenced by both exogenous factors added to the cultures and endogenously secreted molecules. Optimization of protocols for the differentiation of hPSCs into different cell types is difficult because of the many variables that can influence c…	Chadly, Duncan M. Oleksijew, Andrew M. Coots, Kyle S. Fernandez, Jose J. Kobayashi, Shun Kessler, John A. Matsuoka, Akihiro J. Chadly, Duncan/0000-0002-8417-1522 2472-6311 | RAYYAN-INCLUSION: {"Nathan"=>"Excluded"}	10.1177/2472630318783497	Humanities;Humanism;Humans;Cell Differentiation
rayyan-2753084	Otologic safety of intratympanic N-acetylcysteine in an animal model	2023	International journal of pediatric otorhinolaryngology	1872-8464 0165-5876	173		111702	Chan, Ching Yee and Conley, Stephen F. and Salameh, Samer and Sayegh, Joseph and Wurzba, Sabrina Daniela Silva and Grenier, Karl and Linn, David T. and Partain, Matthew P. and Daniel, Sam J.	http://ovidsp.ovid.com/ovidweb.cgi?T=JS&PAGE=reference&D=med24&NEWS=N&AN=37696227				OBJECTIVE: N-acetylcysteine (NAC) is an anti-oxidant and mucolytic effective against bacterial biofilms, making it useful in the treatment of chronically discharging ears that are unresponsive to traditional treatment methods. The objective of this study was to evaluate the otologic safety of intratympanic NAC combined with Ciprodex R in an animal model., METHODS: Baseline distortion product otoa…	RAYYAN-INCLUSION: {"Nathan"=>"Excluded"}	https://dx.doi.org/10.1016/j.ijporl.2023.111702	Humans;Animals;Guinea Pigs;Acetylcysteine/pd [Pharmacology];*Acetylcysteine;*Ototoxicity;Models, Animal;Ciprofloxacin;Dexamethasone;Acetylcysteine;Animal Shells
rayyan-2753085	Diagnosis and management of middle ear disease in children	2023	Paediatrics and Child Health (United Kingdom)	17517222 (ISSN)	33	12	376-381	Chan, J. and Stephenson, K.	https://www.scopus.com/inward/record.uri?eid=2-s2.0-85173314848&doi=10.1016%2fj.paed.2023.09.008&partnerID=40&md5=7960be9700d057571e6a87d001fc1475	English		Birmingham Children's Hospital, United Kingdom	Otitis media is a common childhood condition and refers to inflammation of the middle ear. It encompasses a spectrum of diseases including acute otitis media, otitis media with effusion (‘glue ear’) and chronic otitis media which are both common in childhood. This short article offers practical advice about how to evaluate and manage otological presentations. A careful history and examination are…	Export Date: 19 March 2024; Cited By: 0 | RAYYAN-INCLUSION: {"Nathan"=>"Excluded"}	10.1016/j.paed.2023.09.008	Chronic suppurative otitis media;glue ear;otitis media;otitis media with effusion;paediatric ENT;perforation;antibiotic agent;antihistaminic agent;decongestive agent;ibuprofen;paracetamol;steroid;acute otitis media;anamnesis;audiometry;auditory canal;auditory rehabilitation;auditory tube dysfunction;body equilibrium;brain abscess;chronic otitis media;clinical examination;craniofacial malformation…
rayyan-2753086	Generation of induced pluripotent stem cells from a patient with hearing loss carrying <i>OPA1</i> c.1468T&gt;C (p.Cys490Arg) variant	2022	Stem Cell Research	1873-5061	64			Chan, Y. H. and Ho, C. H. and Tsai, C. Y. and Lu, Y. C. and Lin, P. H. and Chen, T. C. and Chen, Y. T. and Huang, C. Y. and Liu, T. C. and Hsu, C. J. and Wu, C. C.	<Go to ISI>://WOS:000860492600001				Pathogenic variants of OPA1 have been associated with autosomal dominant optic atrophy (DOA), leading to optic, auditory, and other sensorineural neuropathies and myopathies. Using the Sendai virus delivery system, we generated induced pluripotent stem cells from the peripheral blood mononuclear cells of a female patient with the OPA1 pathogenic variant c.1468T > C (p.Cys490Arg). The resulting in…	Chan, Yen-Hui Ho, Chang-Han Tsai, Cheng-Yu Lu, Ying-Chang Lin, Pei-Hsuan Chen, Ta-Ching Chen, You-Tzung Huang, Cheng-Yen Liu, Tien-Chen Hsu, Chuan-Jen Wu, Chen-Chi wang, ya/HQZ-7558-2023 Tsai, Cheng-Yu/0000-0001-6150-4577; Chen, Ta-Ching/0000-0003-4358-6585 1876-7753 | RAYYAN-INCLUSION: {"Nathan"=>"Excluded"}	10.1016/j.scr.2022.102903
rayyan-2753087	An engineered three-dimensional stem cell niche in the inner ear by applying a nanofibrillar cellulose hydrogel with a sustained-release neurotrophic factor delivery system	2020	Acta Biomaterialia	1742-7061	108		111-127	Chang, H. T. and Heuer, R. A. and Oleksijew, A. M. and Coots, K. S. and Roque, C. B. and Nella, K. T. and McGuire, T. L. and Matsuoka, A. J.	<Go to ISI>://WOS:000530252800009				Although the application of human embryonic stem cells (hESCs) in stem cell-replacement therapy remains promising, its potential is hindered by a low cell survival rate in post-transplantation within the inner ear. Here, we aim to enhance the in vitro and in vivo survival rate and neuronal differentiation of otic neuronal progenitors (ONPs) by generating an artificial stem cell niche consisting o…	Chang, Hsiang-Tsun Heuer, Rachel A. Oleksijew, Andrew M. Coots, Kyle S. Roque, Christian B. Nella, Kevin T. McGuire, Tammy L. Matsuoka, Akihiro J. 1878-7568 | RAYYAN-INCLUSION: {"Nathan"=>"Excluded"}	10.1016/j.actbio.2020.03.007	Cellulose
rayyan-2753088	Photobiomodulation Can Enhance Stem Cell Viability in Cochlea with Auditory Neuropathy but Does Not Restore Hearing	2023	Stem cells international	1687-966X	2023		6845571	Chang, So-Young and Kim, Eunjeong and Carpena, Nathaniel T. and Lee, Jae-Hun and Kim, Doo Hee and Lee, Min Young	http://ovidsp.ovid.com/ovidweb.cgi?T=JS&PAGE=reference&D=pmnm8&NEWS=N&AN=38020205				Sensorineural hearing loss is very difficult to treat. Currently, one of the techniques used for hearing rehabilitation is a cochlear implant that can transform sound into electrical signals instead of inner ear hair cells. However, the prognosis remains very poor if sufficient auditory nerve cells are not secured. In this study, the effect of mouse embryonic stem cells (mESC) and photobiomodulat…	RAYYAN-INCLUSION: {"Nathan"=>"Excluded"}	https://dx.doi.org/10.1155/2023/6845571	Cell Survival
rayyan-2753089	Time-course analysis of frontal gene expression profiles in the rat model of posttraumatic stress disorder and a comparison with the conditioned fear model	2023	Neurobiology of Stress	23522895 (ISSN)	27			Chang, S. H. and Chang, Y. M. and Chen, H. Y. and Shaw, F. Z. and Shyu, B. C.	https://www.scopus.com/inward/record.uri?eid=2-s2.0-85171635107&doi=10.1016%2fj.ynstr.2023.100569&partnerID=40&md5=d031f50e0544ec05607f55275899b3fa	English		Institute of Biomedical Sciences, Academia Sinica, Taipei, Taiwan Inflammation Core Facility, Institute of Biomedical Sciences, Academia Sinica, Taipei, Taiwan Department of Psychology, National Cheng Kung University, Tainan, Taiwan Taiwan International Graduate Program in Interdisciplinary Neuroscience, National Cheng Kung University and Academia Sinica, Taipei, Taiwan	Posttraumatic stress disorder (PTSD) is a complex disorder that involves physiological, emotional, and cognitive dysregulation that may occur after exposure to a life-threatening event. In contrast with the condition of learned fear with resilience to extinction, abnormal fear with impaired fear extinction and exaggeration are considered crucial factors for the pathological development of PTSD. T…	Export Date: 19 March 2024; Cited By: 0; Correspondence Address: B.-C. Shyu; Institute of Biomedical Sciences, Academia Sinica, Taipei, Taiwan; email: bmbai@gate.sinica.edu.tw | RAYYAN-INCLUSION: {"Nathan"=>"Excluded"}	10.1016/j.ynstr.2023.100569	Fear conditioning;Gene network;Posttraumatic stress disorder;Prefrontal cortex;Temporal gene profiling;cannabinoid 1 receptor;corticotropin;corticotropin releasing factor;cyclic AMP;estrogen receptor;glucocorticoid;glutathione;hepatitis A virus cellular receptor 1;initiation factor 2;interleukin 15;lipopolysaccharide;lipoxygenase;mammalian target of rapamycin complex 1;mitogen activated protein k…
rayyan-2753090	Enhanced Inner-Ear Organoid Formation from Mouse Embryonic Stem Cells by Photobiomodulation	2020	Molecular Therapy Methods and Clinical Development	2329-0501 (electronic) 2329-0501	17		556-567	Chang, S. Y. and Carpena, N. T. and Mun, S. and Jung, J. Y. and Chung, P. S. and Shim, H. and Han, K. and Ahn, J. C. and Lee, M. Y.	https://www.journals.elsevier.com/molecular-therapy-methods-and-clinical-development/ http://ovidsp.ovid.com/ovidweb.cgi?T=JS&PAGE=reference&D=emexa&NEWS=N&AN=2005439723	English		M.Y. Lee, Department of Otolaryngology-Head & Neck Surgery, College of Medicine, Dankook University 119 Dandae-ro, Cheonan 31116, South Korea. E-mail: eyeglass210@gmail.com	Photobiomodulation (PBM) stimulates different types of stem cells to migrate, proliferate, and differentiate in vitro and in vivo. However, little is known about the effects of PBM on the differentiation of embryonic stem cells (ESCs) toward the otic lineage. Only a few reports have documented the in vitro differentiation of ESCs into inner-ear hair cells (HCs) due to the complexity of HCs compar…	RAYYAN-INCLUSION: {"Nathan"=>"Excluded"}	https://dx.doi.org/10.1016/j.omtm.2020.03.010	animal cell;article;cell culture technique;cell density;cell differentiation;cell migration;cell proliferation;embryoid body;gene expression;gene overexpression;hair cell;in vitro study;incubation time;*inner ear;*low level laser therapy;monolayer culture;*mouse embryonic stem cell;nonhuman;*organoid;prediction;priority journal;transcriptome sequencing;myosin VIIa/ec [Endogenous Compound];reactiv…
rayyan-2753091	Photobiomodulation with a wavelength > 800 nm induces morphological changes in stem cells within otic organoids and scala media of the cochlea	2021	Lasers in Medical Science	0268-8921	36	9	1917-1925	Chang, S. Y. and Lee, M. Y.	<Go to ISI>://WOS:000619397400001				Photobiomodulation (PBM) is a therapeutic approach to certain diseases based on light energy. Currently, stem cells (SCs) are being considered as putative treatments for previously untreatable diseases. One medical condition that could be treated using SCs is sensorineural hearing loss. Theoretically, if properly delivered and differentiated, SCs could replace lost hair cells in the cochlea. Howe…	Chang, So-Young Lee, Min Young Lee, Min Young/AAM-8435-2020 Lee, Min Young/0000-0002-6860-8042 1435-604x | RAYYAN-INCLUSION: {"Nathan"=>"Excluded"}	10.1007/s10103-021-03268-3
rayyan-2753092	Photobiomodulation of Neurogenesis through the Enhancement of Stem Cell and Neural Progenitor Differentiation in the Central and Peripheral Nervous Systems	2023	International Journal of Molecular Sciences	1661-6596	24	20		Chang, S. Y. and Lee, M. Y.	<Go to ISI>://WOS:001095472100001				Photobiomodulation (PBM) is the regulation of biological processes using light energy from sources such as lasers or light-emitting diodes. Components of the nervous system, such as the brain and peripheral nerves, are important candidate PBM targets due to the lack of therapeutic modalities for the complete cure of neurological diseases. PBM can be applied either to regenerate damaged organs or …	Chang, So-Young Lee, Min Young Lee, Min Young/AAM-8435-2020 Lee, Min Young/0000-0002-6860-8042 1422-0067 | RAYYAN-INCLUSION: {"Nathan"=>"Excluded"}	10.3390/ijms242015427	Peripheral Nervous System
rayyan-2753093	Cumulative risk factors contributing to hearing loss in preterm infants	2023	Archives of Disease in Childhood: Fetal and Neonatal Edition	13592998 (ISSN)	108	5	464-470	Chant, K. and Bitner-Glindzicz, M. and Marlow, N.	https://www.scopus.com/inward/record.uri?eid=2-s2.0-85165056370&doi=10.1136%2farchdischild-2022-324331&partnerID=40&md5=66f4e32dd6d8a2703789bf12c4cba136	English		Department of Neonatology, UCL Institute for Women's Health, University College London, London, United Kingdom Department of Clinical and Molecular Genetics, UCL Great Ormond Street Institute of Child Health Library, London, United Kingdom	Objective To investigate individual and concomitant risk factors for hearing loss during neonatal care. Design Case-control study. Setting Community. Population 237 children born <32 weeks of gestation; 57 with hearing loss and 180 with normal hearing born between 2009 and 2013, matched for sex, gestation and year of birth. Main outcome measures Data were abstracted from clinical records for over…	Export Date: 19 March 2024; Cited By: 2; Correspondence Address: N. Marlow; Neonatology, UCL Institute for Women s Health, London, WC1E 6HU, United Kingdom; email: n.marlow@ucl.ac.uk; CODEN: ADCHA | RAYYAN-INCLUSION: {"Nathan"=>"Excluded"}	10.1136/archdischild-2022-324331	Audiology;Genetics;Neonatology;Case-Control Studies;Child;Deafness;Furosemide;Gentamicins;Hearing Loss;Humans;Infant;Infant, Newborn;Infant, Premature;Risk Factors;Vancomycin;amikacin;bilirubin;creatinine;gentamicin;ibuprofen;indometacin;steroid;acidosis;Article;bilateral hearing loss;birth weight;case control study;controlled study;female;follow up;gene frequency;gestational age;hearing impairme…
rayyan-2753094	Frequently Interrupting Prolonged Sitting With Light Body-Weighted Resistance Activity Alters Psychobiological Responses to Acute Psychological Stress: A Randomized Crossover Trial	2023	Annals of Behavioral Medicine	08836612 (ISSN)	57	4	301-312	Chauntry, A. J. and Bishop, N. C. and Hamer, M. and Paine, N. J.	https://www.scopus.com/inward/record.uri?eid=2-s2.0-85149270573&doi=10.1093%2fabm%2fkaac055&partnerID=40&md5=e97e5179f6ea21c2611d6c7f0271db36	English		School of Sport Exercise and Health Sciences, National Centre for Sport and Exercise Medicine, Loughborough University, Loughborough, Leicestershire, United Kingdom National Institute for Health Research (NIHR), Leicester Biomedical Research Centre, University Hospitals of Leicester NHS Trust, University of Leicester, Leicestershire, United Kingdom Institute of Sport Exercise and Health, Division…	Background: Uninterrupted prolonged sitting and exaggerated psychobiological reactivity to acute psychological stress are associated with increased risk of cardiovascular disease (CVD). Breaking up prolonged sitting with frequent, short bouts of light-intensity physical activity acutely lowers CVD risk markers under resting conditions. Purpose: To examine whether frequent interruptions to prolong…	Export Date: 19 March 2024; Cited By: 1; Correspondence Address: N.J. Paine; School of Sport Exercise and Health Sciences, National Centre for Sport and Exercise Medicine, Loughborough University, Leicestershire, Loughborough, United Kingdom; email: N.J.Paine@lboro.ac.uk; CODEN: ABMEE | RAYYAN-INCLUSION: {"Nathan"=>"Excluded"}	10.1093/abm/kaac055	Acute psychological stress;Interrupting sitting;Prolonged sitting;Response to stress;Sedentary behavior;Stress reactivity;Blood Glucose;Cardiovascular Diseases;Cross-Over Studies;Humans;Hydrocortisone;Insulin;Interleukin-6;Male;Obesity;Walking;interleukin 6;cardiovascular disease;complication;controlled study;crossover procedure;glucose blood level;human;randomized controlled trial;Body Weight
rayyan-2753095	The impact of eustachian tube function on intra-tympanic steroid administration	2023	European Archives of Oto-Rhino-Laryngology	09374477 (ISSN)	280	1	143-149	Chavkin, U. and Pitaro, J. and Gavriel, H. and Taha, A. and Muallem Kalmovich, L. and Shilo, S. and Handzel, O. and Muhanna, N. and Warshavsky, A. and Horowitz, G. and Ungar, O. J.	https://www.scopus.com/inward/record.uri?eid=2-s2.0-85131605851&doi=10.1007%2fs00405-022-07475-8&partnerID=40&md5=4291e74d342d6be82854e3a6b175df3a	English		Department of Otolaryngology-Head and Neck Surgery, Shamir (Assaf Harofeh) Medical Center, Zerifin, Israel Department of Otolaryngology Head and Neck Surgery and Maxillofacial Surgery, Tel Aviv Sourasky Medical Center, 6 Weizman Street, Tel Aviv, 6423906, Israel Sackler School of Medicine, Tel-Aviv University, Tel Aviv, Israel	Objectives: This study investigated the impact of eustachian tube (ET) function (ETF) on therapeutic success on candidates for intra-tympanic administration of steroids (ITAoS), due to idiopathic sudden sensorineural hearing loss (ISSNHL). Methods: Medical chart review in two university-affiliated medical centers was performed. Included were consecutive adult patients diagnosed with unilateral IS…	Export Date: 19 March 2024; Cited By: 0; Correspondence Address: O.J. Ungar; Department of Otolaryngology Head and Neck Surgery and Maxillofacial Surgery, Tel Aviv Sourasky Medical Center, Tel Aviv, 6 Weizman Street, 6423906, Israel; email: ungaromer@gmail.com; CODEN: EAOTE | RAYYAN-INCLUSION: {"Nathan"=>"Excluded"}	10.1007/s00405-022-07475-8	Eustachian tube dysfunction;Idiopathic sudden sensorineural hearing loss;Intratympanic steroids injection;Sudden deafness;Adult;Audiometry, Pure-Tone;Eustachian Tube;Glucocorticoids;Hearing;Hearing Loss, Sensorineural;Hearing Loss, Sudden;Humans;Injection, Intratympanic;Middle Aged;Retrospective Studies;Steroids;Treatment Outcome;steroid;glucocorticoid;aged;Article;auditory threshold;auditory tub…
rayyan-2753096	Induced pluripotent stem cells: ex vivo models for human diseases due to mitochondrial DNA mutations	2023	Journal of biomedical science	1423-0127 1021-7770	30	1	82	Chen, Chao and Guan, Min-Xin	http://ovidsp.ovid.com/ovidweb.cgi?T=JS&PAGE=reference&D=med24&NEWS=N&AN=37737178				Mitochondria are essential organelles for cellular metabolism and physiology in eukaryotic cells. Human mitochondria have their own genome (mtDNA), which is maternally inherited with 37 genes, encoding 13 polypeptides for oxidative phosphorylation, and 22 tRNAs and 2 rRNAs for translation. mtDNA mutations are associated with a wide spectrum of degenerative and neuromuscular diseases. However, the…	RAYYAN-INCLUSION: {"Nathan"=>"Excluded"}	https://dx.doi.org/10.1186/s12929-023-00967-7	Animals;Humans;*Induced Pluripotent Stem Cells;Mutation;Mitochondria/ge [Genetics];Cell Differentiation;DNA, Mitochondrial/ge [Genetics];Humanities;Humanism
rayyan-2753097	Genetic correction of TRMU allele restored the mitochondrial dysfunction-induced deficiencies in iPSCs-derived hair cells of hearing-impaired patients	2022	Human Molecular Genetics	0964-6906 1460-2083	31	18	3068-3082	Chen, C. and Guan, M. X.	http://hmg.oxfordjournals.org/ http://ovidsp.ovid.com/ovidweb.cgi?T=JS&PAGE=reference&D=emed25&NEWS=N&AN=2024150220	English		M.-X. Guan, Division of Medical Genetics and Genomics, The Children's Hospital, Zhejiang University School of Medicine and National Clinical Research Center for Child Health, Hangzhou, Zhejiang 310058, China. E-mail: gminxin88@zju.edu.cn	Sensorineural hearing loss often results from damaged or deficient inner ear hair cells. Mitochondrial 12S rRNA 1555A>G mutation has been associated with hearing loss in many families. The m.1555A>G mutation is a primary factor underlying the development of hearing loss and TRMU allele (c.28G>T, p.Ala10Sser) encoding tRNA thiouridylase interact with m.1555A>G mutation to cause hearing loss. Howev…	RAYYAN-INCLUSION: {"Nathan"=>"Excluded"}	https://dx.doi.org/10.1093/hmg/ddac096	adult;*allele;article;cell differentiation;controlled study;*disorders of mitochondrial functions;gene expression;gene expression profiling;gene mutation;*hair cell (inner ear);*hearing impaired person;human;human cell;*induced pluripotent stem cell;lymphoblastoid cell line;mechanotransduction;Alleles
rayyan-2753098	Promotion of In Vitro Hair Cell-like Cell Differentiation from Human Embryonic Stem Cells through the Regulation of Notch Signaling	2021	Metabolites		11	12		Chen, F. J. and Yang, Y. and Chen, J. L. and Tang, Z. H. and Peng, Q. and Wang, J. F. and Ding, J.	<Go to ISI>://WOS:000735574200001				The Notch signaling pathway plays an important role in otic neurogenesis by regulating the differentiation of inner ear hair cells and supporting cells. Notch-regulated differentiation is required for the regeneration of hair cells in the inner ear. The temporal expression pattern of Notch ligands and receptors during in vitro hair cell-like cell differentiation from human embryonic stem cells (h…	Chen, Fengjiao Yang, Ying Chen, Jianling Tang, Zihua Peng, Qian Wang, Jinfu Ding, Jie 2218-1989 | RAYYAN-INCLUSION: {"Nathan"=>"Excluded"}	10.3390/metabo11120873	Humanities;Humanism;Humans
rayyan-2753099	Structural and functional insights into Spns2-mediated transport of sphingosine-1-phosphate	2023	Cell	0092-8674 1097-4172	186	12	2644-2655.e16	Chen, H. and Ahmed, S. and Zhao, H. and Elghobashi-Meinhardt, N. and Dai, Y. and Kim, J. H. and McDonald, J. G. and Li, X. and Lee, C. H.	https://www.sciencedirect.com/journal/cell http://ovidsp.ovid.com/ovidweb.cgi?T=JS&PAGE=reference&D=emed25&NEWS=N&AN=2024908973	English		X. Li, Department of Molecular Genetics, University of Texas Southwestern Medical Center, Dallas, TX 75390, United States. E-mail: xiaochun.li@utsouthwestern.edu, C.-H. Lee, Department of Structural Biology, St. Jude Children's Research Hospital, Memphis, TN 38105, United States. E-mail: chiahsueh.lee@stjude.org	Sphingosine-1-phosphate (S1P) is an important signaling sphingolipid that regulates the immune system, angiogenesis, auditory function, and epithelial and endothelial barrier integrity. Spinster homolog 2 (Spns2) is an S1P transporter that exports S1P to initiate lipid signaling cascades. Modulating Spns2 activity can be beneficial in treatments of cancer, inflammation, and immune diseases. Howev…	RAYYAN-INCLUSION: {"Nathan"=>"Excluded"}	https://dx.doi.org/10.1016/j.cell.2023.04.028	article;binding site;controlled study;cryoelectron microscopy;diffusion;HEK293 cell line;human;human cell;lipid signaling;liquid chromatography-mass spectrometry;molecular dynamics;protein conformation;*protein function;*protein structure;*protein transport;*carrier protein/ec [Endogenous Compound];lipid transfer protein/ec [Endogenous Compound];*sphingosine 1 phosphate/ec [Endogenous Compound];u…
rayyan-2753100	Characteristics of Hearing Loss in Patients with Systemic Lupus Erythematosus	2022	Journal of Clinical Medicine	20770383 (ISSN)	11	24		Chen, H. and Wang, F. and Yang, Y. and Hua, B. and Wang, H. and Chen, J. and Feng, X.	https://www.scopus.com/inward/record.uri?eid=2-s2.0-85144696618&doi=10.3390%2fjcm11247527&partnerID=40&md5=621a8d99b3a2a1cf0560413de4dd85e2	English		Department of Rheumatology and Immunology, Nanjing Drum Tower Hospital, Medical School of Southeast University, Nanjing, 210008, China Department of Otolaryngology, Nanjing Drum Tower Hospital, Medical School of Southeast University, Nanjing, 210008, China	Objective: To investigate the clinical characteristics of hearing loss (HL) in patients with systemic lupus erythematosus (SLE) and its related factors. Methods: Ninety-one hospitalized SLE patients and thirty healthy controls were enrolled. All subjects completed pure tone audiometry (PTA), extended high frequency audiometry (EHFA) and distortion product otoacoustic emission (DPOAE) to assess he…	Export Date: 19 March 2024; Cited By: 0; Correspondence Address: X. Feng; Department of Rheumatology and Immunology, Nanjing Drum Tower Hospital, Medical School of Southeast University, Nanjing, 210008, China; email: fengxuebing@hotmail.com; J. Chen; Department of Otolaryngology, Nanjing Drum Tower Hospital, Medical School of Southeast University, Nanjing, 210008, China; email: njjiechen@163.com …	10.3390/jcm11247527	hearing loss;morbidity;risk factors;secondary Sjögren’s syndrome;systemic lupus erythematosus;cyclophosphamide;glucocorticoid;hydroxychloroquine;tacrolimus;adult;Article;audiometry;auditory threshold;clinical feature;controlled study;distortion product otoacoustic emission;female;hearing;hearing impairment;high frequency hearing loss;hospital patient;human;incidence;major clinical study;male;perc…
rayyan-2753101	Advances in stem cell therapy for sensory nerve injury	2023	Journal of Shanghai Jiaotong University (Medical Science)	1674-8115	43	11	1450-1456	Chen, H. and Zhang, Y. and Zhang, Z. and Hua, Q.	https://xuebao.shsmu.edu.cn/CN/1674-8115/current.shtml http://ovidsp.ovid.com/ovidweb.cgi?T=JS&PAGE=reference&D=emexb&NEWS=N&AN=2029617378	Chinese		Q. Hua, Department of Otorhinolaryngology, Renmin Hospital of Wuhan University, Wuhan 430060, China. E-mail: hqqrm@sina.com	Sensory nerves belong to the afferent nerve part of the peripheral nervous system. Their role is to accept the stimuli inside and outside the body and transmit them to the center nerve system to form sensations or reflexes. Sensory nerve damage can be caused by trauma, tumor invasion, surgical injury, etc. Sensory nerve injury may cause decline or loss of some sensory organs function in patients.…	RAYYAN-INCLUSION: {"Nathan"=>"Excluded"}	https://dx.doi.org/10.3969/j.issn.1674-8115.2023.11.014	article;clinical research;cochlear nerve;follow up;human;nerve fiber;*nerve injury/th [Therapy];nerve regeneration;olfactory nerve;optic nerve;preclinical study;sciatic nerve;*sensory nerve;*stem cell transplantation;tissue engineering
rayyan-2753102	Time from sudden sensory neural hearing loss to treatment as a prognostic factor	2023	Frontiers in Neurology	16642295 (ISSN)	14			Chen, I. and Eligal, S. and Menahem, O. and Salem, R. and Sichel, J. Y. and Perez, R. and Shaul, C.	https://www.scopus.com/inward/record.uri?eid=2-s2.0-85159810730&doi=10.3389%2ffneur.2023.1158955&partnerID=40&md5=f8c0cc73be204dc77d36ea60e6c9c11e	English		Department of Otolaryngology and Head and Neck Surgery, Shaare-Zedek Medical Center, Faculty of Medicine, Hebrew University of Jerusalem, Jerusalem, Israel	Introduction: The widely accepted treatment for sudden sensorineural hearing loss (SSNHL) is corticosteroid treatment (oral or intratympanic). The main goal of this work is to define the significance of the time between symptom onset and treatment initiation, as well as other prognostic factors, for hearing improvement. Methods: This retrospective study included 666 patients treated for SSNHL. De…	Export Date: 19 March 2024; Cited By: 1; Correspondence Address: C. Shaul; Department of Otolaryngology and Head and Neck Surgery, Shaare-Zedek Medical Center, Faculty of Medicine, Hebrew University of Jerusalem, Jerusalem, Israel; email: hananshaul@gmail.com | RAYYAN-INCLUSION: {"Nathan"=>"Excluded"}	10.3389/fneur.2023.1158955	audiogram;corticosteorids;discrimination;hearing loss;intratymapnic injection;corticosteroid;dexamethasone;prednisone;adult;age;Article;audiometry;auditory threshold;cohort analysis;comorbidity;correlation coefficient;demographics;diabetes mellitus;disease severity;female;gender;human;hypertension;ischemic heart disease;major clinical study;male;middle aged;perception deafness;prognosis;retrospec…
rayyan-2753103	Transplantation of mouse-induced pluripotent stem cells into the cochlea for the treatment of sensorineural hearing loss	2017	Acta Oto-Laryngologica	0001-6489	137	11	1136-1142	Chen, J. and Guan, L. N. and Zhu, H. T. and Xiong, S. and Zeng, L. and Jiang, H. Q.	<Go to ISI>://WOS:000410858800003				Conclusion: Mouse-induced pluripotent stem cells (iPSCs) could differentiate into hair cell-like cells and spiral ganglion-like cells after transplantation into mouse cochleae, but it cannot improve the auditory brain response (ABR) thresholds in short term. Objective: To evaluate the potential of iPSCs for use as a source of transplants for the treatment of sensorineural hearing loss (SNHL). Met…	Chen, Jing Guan, Lina Zhu, Hengtao Xiong, Shan Zeng, Liang Jiang, Hongqun 1651-2251 | RAYYAN-INCLUSION: {"Nathan"=>"Excluded"}	10.1080/00016489.2017.1342045
rayyan-2753104	Autologous Fat Injection for the Treatment of Patulous Eustachian Tube	2023	Journal of International Advanced Otology	13087649 (ISSN)	19	4	311-317	Chen, J. and Xiong, H. and Chen, Y. and Yang, H.	https://www.scopus.com/inward/record.uri?eid=2-s2.0-85166088794&doi=10.5152%2fiao.2023.221009&partnerID=40&md5=fd4a7e1e9494bbe9a8a114d42a131a24	English		Department of Otolaryngology, Sun Yat-sen Memorial Hospital, Sun Yat-sen University, Guangzhou, China Institute of Hearing and Speech-Language Science, Xinhua College of Sun Yat-sen University, Guangzhou, China	BACKGROUND: Patulous eustachian tube is a disorder that leads to disturbing symptoms such as autophony, respiratory noise, and aural full-ness. There has not been an established treatment found for this disorder. This study aims to assess the efficacy of autologous fat injection for a novel treatment of patients with patulous eustachian tube. METHODS: Twenty-eight patients with refractory patulou…	Export Date: 19 March 2024; Cited By: 0; Correspondence Address: H. Yang; Department of Otolaryngology, Sun Yat-sen Memorial Hospital, Sun Yat-sen University, Guangzhou, China; email: yanghd@mail.sysu.edu.cn | RAYYAN-INCLUSION: {"Nathan"=>"Excluded"}	10.5152/iao.2023.221009	Adipocyte-derived stem cell;autologous fat injection;patulous eustachian tube;reconstructive surgery;visual analog scale;Ear Diseases;Endoscopy;Eustachian Tube;Humans;Otitis Media;Tinnitus;auditory tube;complication;ear disease;human;procedures
rayyan-2753105	Multidisciplinary Approaches in the Treatment of Retinal Degenerative Diseases: A Review	2024	Advanced Therapeutics	23663987 (ISSN)	7	2		Chen, J. and Zhuo, X. and Zhu, Y. and Zhuo, Y.	https://www.scopus.com/inward/record.uri?eid=2-s2.0-85177430258&doi=10.1002%2fadtp.202300162&partnerID=40&md5=c2557b216250b22c4ab55bd25f500823	English		State Key Laboratory of Ophthalmology, Zhongshan Ophthalmic Center, Guangdong Provincial Key Laboratory of Ophthalmology and Visual Science, Sun Yatsen University, Guangzhou, 510060, China Guangdong Provincial Clinical Research Center for Eye Disease, Shenzhen Clinical Research Center for Eye Disease, Shenzhen Eye Hospital, Jinan University, Shenzhen, 518040, China	Retinal degenerative diseases (RDDs) cause irreversible blindness and affect ≈285 million individuals worldwide. The unavailability of treatment to stop the progression of RDDs or restore normal visual function necessitated development of novel therapeutic strategies. In recent years, multidisciplinary approaches have shown great potential for the treatment of RDDs, including intraocular delivery…	Export Date: 19 March 2024; Cited By: 0; Correspondence Address: Y. Zhu; State Key Laboratory of Ophthalmology, Zhongshan Ophthalmic Center, Guangdong Provincial Key Laboratory of Ophthalmology and Visual Science, Sun Yatsen University, Guangzhou, 510060, China; email: zhuyt35@mail.sysu.edu.cn; Y. Zhuo; State Key Laboratory of Ophthalmology, Zhongshan Ophthalmic Center, Guangdong Provincial Key L…	10.1002/adtp.202300162	intraocular delivery systems;multidisciplinary approaches;retinal degenerative diseases;retinal scaffolds;visual prostheses;auditory stimulation;biomembrane;cell therapy;chemical stimulation;degenerative disease;electrostimulation;gene targeting;human;microbubble;multidisciplinary team;retina;retina disease;Review;stem cell transplantation;ultrasound;vision
rayyan-2753106	Differentiation and transplantation of human induced pluripotent stem cell-derived otic epithelial progenitors in mouse cochlea	2018	Stem Cell Research & Therapy	1757-6512	9			Chen, J. L. and Hong, F. F. and Zhang, C. and Li, L. and Wang, C. C. and Shi, H. S. and Fu, Y. and Wang, J. F.	<Go to ISI>://WOS:000443120300001				Background: Inner ear hair cells as mechanoreceptors are extremely important for hearing. Defects in hair cells are a major cause of deafness. Induced pluripotent stem cells (iPSCs) are promising for regenerating inner ear hair cells and treating hearing loss. Here, we investigated migration, differentiation, and synaptic connections of transplanted otic epithelial progenitors (OEPs) derived from…	Chen, Jianling Hong, Fanfan Zhang, Cui Li, Liang Wang, Cuicui Shi, Haosong Fu, Yong Wang, Jinfu | RAYYAN-INCLUSION: {"Nathan"=>"Excluded"}	10.1186/s13287-018-0967-1	Humanities;Humanism;Humans
rayyan-2753107	Effects of genetic correction on the differentiation of hair cell-like cells from iPSCs with <i>MYO15A</i> mutation	2016	Cell Death and Differentiation	1350-9047	23	8	1347-1357	Chen, J. R. and Tang, Z. H. and Zheng, J. and Shi, H. S. and Ding, J. and Qian, X. D. and Zhang, C. and Chen, J. L. and Wang, C. C. and Li, L. and Chen, J. Z. and Yin, S. K. and Shao, J. Z. and Huang, T. S. and Chen, P. and Guan, M. X. and Wang, J. F.	<Go to ISI>://WOS:000379754400011				Deafness or hearing loss is a major issue in human health. Inner ear hair cells are the main sensory receptors responsible for hearing. Defects in hair cells are one of the major causes of deafness. A combination of induced pluripotent stem cell (iPSC) technology with genome-editing technology may provide an attractive cell-based strategy to regenerate hair cells and treat hereditary deafness in …	Chen, J-R Tang, Z-H Zheng, J. Shi, H-S Ding, J. Qian, X-D Zhang, C. Chen, J-L Wang, C-C Li, L. Chen, J-Z Yin, S-K Shao, J-Z Huang, T-S Chen, P. Guan, M-X Wang, J-F Guan, Min-Xin/0000-0001-5067-6736 1476-5403 | RAYYAN-INCLUSION: {"Nathan"=>"Excluded"}	10.1038/cdd.2016.16
rayyan-2753108	Insight into the role of non-coding RNA in the diagnosis and treatment of retinitis pigmentosa	2024	Non-coding RNA Research	24680540 (ISSN)	9	1	44-54	Chen, J. Y. and Liu, W. J. and Niu, S. R. and Zheng, Y. S. and Lin, S. and Hong, Y.	https://www.scopus.com/inward/record.uri?eid=2-s2.0-85179890802&doi=10.1016%2fj.ncrna.2023.10.011&partnerID=40&md5=6e2ddbb1657c19951dbe61bfc5a1d393	English		Department of Ophthalmology, The Second Affiliated Hospital of Fujian Medical University, Fujian Province, Quanzhou, 362000, China Centre of Neurological and Metabolic Research, The Second Affiliated Hospital of Fujian Medical University, Fujian Province, Quanzhou, 362000, China Group of Neuroendocrinology, Garvan Institute of Medical Research, 384 Victoria St, Sydney, Australia	Retinitis pigmentosa (RP) is the most common type of inherited retinal dystrophy. The course of RP is irreversible and leads to progressive loss of vision. It is characterized by hypotrophic degeneration of photoreceptor cells and retinal pigment epithelium. Multiple factors are involved in the development of the disease, including apoptosis, oxidative stress, and inflammatory/immune responses. I…	Export Date: 19 March 2024; Cited By: 0; Correspondence Address: Y. Hong; Department of Ophthalmology, The Second Affiliated Hospital of Fujian Medical University, Quanzhou, Fujian Province, 362000, China; email: hongyuccd@163.com; S. Lin; Centre of Neurological and Metabolic Research, The Second Affiliated Hospital of Fujian Medical University, Quanzhou, Fujian Province, 362000, China; email: sh…	10.1016/j.ncrna.2023.10.011	Apoptosis;Non-coding RNA;Oxidative stress;Retinitis pigmentosa;antagomir;biological marker;brain derived neurotrophic factor;caspase 3;gamma interferon;heme oxygenase 1;interleukin 1beta;long untranslated RNA;microphthalmia associated transcription factor;microRNA;microRNA 34a;mitogen activated protein kinase;reactive oxygen metabolite;rhodopsin;sodium iodate;superoxide dismutase;transcription fa…
rayyan-2753109	Alterations in innate immune defense distinguish first-episode schizophrenia patients from healthy controls	2022	Frontiers in psychiatry	1664-0640	13		1024299	Chen, Song and Gou, Mengzhuang and Chen, Wenjin and Xiu, Meihong and Fan, Hongzhen and Tan, Yunlong and Tian, Li	http://ovidsp.ovid.com/ovidweb.cgi?T=JS&PAGE=reference&D=pmnm7&NEWS=N&AN=36311523				Innate immune components involved in host defense have been implicated in schizophrenia (SCZ). However, studies exploring their clinical utility in SCZ diagnosis are limited. The main purpose of this study was to evaluate whether circulating endotoxin, high mobility group box 1 protein (HMGB1) and complement component 4 (C4) could act as peripheral biomarkers to distinguish first-episode schizoph…	RAYYAN-INCLUSION: {"Nathan"=>"Excluded"}	https://dx.doi.org/10.3389/fpsyt.2022.1024299	Schizophrenia
rayyan-2753110	Detailed anatomic description of the lateral, transzygomatic approach to the middle fossa and rostral brainstem and its use in three dogs	2023	Veterinary Surgery	01613499 (ISSN)	52	8	1180-1190	Chen, S. and Young, M. G. and Bush, W. W. and Shores, A. and Levine, C.	https://www.scopus.com/inward/record.uri?eid=2-s2.0-85156262590&doi=10.1111%2fvsu.13959&partnerID=40&md5=df0d5a2ae1be436906b88f633d0a46c6	English		Bush Veterinary Neurology Service, Springfield, VA, United States Bush Veterinary Neurology Service, Richmond, VA, United States Mississippi State University CVM and Veterinary Specialty Center, Starkville, MS, United States Levine Veterinary Neurology, Bradenton, FL, United States	Objective: To describe a craniectomy using a lateral, transzygomatic approach to the middle fossa and rostral brainstem, and to report clinical outcomes and complications in three dogs. Animals: Two cadaver dogs and three client-owned dogs. Two of the client-owned dogs with middle fossa lesions, and one with a rostral brainstem lesion. Methods: Two cadavers were used to describe the lateral, tran…	Export Date: 19 March 2024; Cited By: 0; Correspondence Address: S. Chen; Bush Veterinary Neurology Service, 6651 Backlick Road, Springfield, 22150, United States; email: sandy.chen@nva.com; CODEN: VESUD | RAYYAN-INCLUSION: {"Nathan"=>"Excluded"}	10.1111/vsu.13959	Animals;Craniotomy;Dogs;Humans;Skull Base;codeine;dexamethasone;fentanyl;gabapentin;hydromorphone;isoflurane;ketamine;lidocaine;midazolam;paracetamol;prednisone;propofol;tramadol;anesthesia induction;apparent diffusion coefficient;Article;brain damage;brain edema;brain stem;brain surgery;breathing rate;cadaver;case report;cauterization;clinical article;clinical outcome;computer assisted tomograph…
rayyan-2753111	Anaplastic lymphoma kinase-and cd30-positive anaplastic large-cell lymphoma of the external auditory canal	2021	Diagnostics	2075-4418 (electronic) 2075-4418	11	7	1220	Chen, S. L. and Chan, K. C.	https://www.mdpi.com/2075-4418/11/7/1220/pdf http://ovidsp.ovid.com/ovidweb.cgi?T=JS&PAGE=reference&D=emexb&NEWS=N&AN=2007852137	English		K.-C. Chan, Department of Otolaryngology & Head and Neck Surgery, Chang Gung Memorial Hospital, Linkou 333, Taiwan (Republic of China). E-mail: kjchan5109@gmail.com	Anaplastic large-cell lymphoma (ALCL), a form of non-Hodgkin's lymphoma, is rare in the external auditory canal (EAC). ALCL in the EAC region is challenging for clinicians and pathologists. We report a 34-year-old male presented with the chief complaint of a painless mass in the left EAC for approximately 2 weeks. Anaplastic lymphoma kinase (ALK)-and CD30-positive ALCL were confirmed using comput…	RAYYAN-INCLUSION: {"Nathan"=>"Excluded"}	https://dx.doi.org/10.3390/diagnostics11071220	adult;*anaplastic large cell lymphoma/di [Diagnosis];*anaplastic large cell lymphoma/dt [Drug Therapy];*anaplastic large cell lymphoma/et [Etiology];*anaplastic large cell lymphoma/rt [Radiotherapy];article;bleeding tendency;cancer combination chemotherapy;cancer radiotherapy;cancer recurrence;carcinogenesis;case report;chemoradiotherapy;clinical article;clinical feature;computer assisted tomogra…
rayyan-2753112	Surfactant Protein A Can Affect Macrophage Phagocytosis: An Important Pathogenic Mechanism of Otitis Media with Effusion	2023	JARO - Journal of the Association for Research in Otolaryngology	15253961 (ISSN)	24	2	171-180	Chen, T. and Li, G. and Liu, W. and Fan, Z. and Li, L.	https://www.scopus.com/inward/record.uri?eid=2-s2.0-85148939661&doi=10.1007%2fs10162-023-00893-3&partnerID=40&md5=d28560df91c0238c4d2b38180d640ad1	English		Department of Otolaryngology-Head and Neck Surgery, Shandong Provincial ENT Hospital, Shandong University, No. 4, Duanxing West Road, Huaiyin District, Jinan, 250023, China Department of Otolaryngology, Shenzhen Second People’s Hospital/The First Affiliated Hospital of Shenzhen University, Shenzhen, China Department of Otolaryngology, Shanxi Provincial People’s Hospital/The Fifth Clinical Medical…	Otitis media with effusion (OME), also known as secretory otitis media, is a common condition in otorhinolaryngology. The main manifestations include middle ear effusion and conductive hearing loss. Recently, increasing attention has been paid to the etiology of OME, wherein immune dysfunction is one important pathogenic mechanism. However, it is unknown whether changes in surfactant protein A (S…	Export Date: 19 March 2024; Cited By: 0; Correspondence Address: L. Li; Department of Otolaryngology-Head and Neck Surgery, Shandong Provincial ENT Hospital, Shandong University, Jinan, No. 4, Duanxing West Road, Huaiyin District, 250023, China; email: honey-ly@126.com; CODEN: JJARB | RAYYAN-INCLUSION: {"Nathan"=>"Excluded"}	10.1007/s10162-023-00893-3	CD64;Macrophages;Otitis media with effusion (OME);Surfactant protein A (SPA);SYK;Animals;Disease Models, Animal;Otitis Media with Effusion;Phagocytosis;Pulmonary Surfactant-Associated Protein A;B lymphocyte receptor;CD64 antigen;gamma interferon;interleukin 17;lectin receptor;protein kinase Syk;surfactant protein A;acoustic impedance;actin filament;animal experiment;animal model;Article;auditory …
rayyan-2753113	Evidence-based expert consensus on the management of primary central nervous system lymphoma in China	2022	Journal of Hematology and Oncology	17568722 (ISSN)	15	1		Chen, T. and Liu, Y. and Wang, Y. and Chang, Q. and Wu, J. and Wang, Z. and Geng, D. and Yu, J. T. and Li, Y. and Li, X. Q. and Chen, H. and Zhuang, D. and Li, J. and Wang, B. and Jiang, T. and Lyu, L. and Song, Y. and Qiu, X. and Li, W. and Lin, S. and Zhang, X. and Lu, D. and Lei, J. and Chen, Y. and Mao, Y.	https://www.scopus.com/inward/record.uri?eid=2-s2.0-85138882399&doi=10.1186%2fs13045-022-01356-7&partnerID=40&md5=be2e963766fc9769f26e28ec350b1549	English		Department of Hematology, Institute of Medicine, Huashan Hospital, Fudan University, Shanghai, 200040, China Department of Hematology, Beijing Tiantan Hospital, Capital Medical University, Beijing, 100070, China Department of Radiation Oncology, Huashan Hospital, Fudan University, Shanghai, 201107, China National Center for Neurological Disorders, Huashan Hospital, Fudan University, Shanghai, 200…	Primary central nervous system lymphoma (PCNSL) is a type of central nervous system restricted non-Hodgkin lymphoma, whose histopathological diagnosis is majorly large B cell lymphoma. To provide specific, evidence-based recommendations for medical professionals and to promote more standardized, effective and safe treatment for patients with PCNSL, a panel of experts from the Chinese Neurosurgica…	Export Date: 19 March 2024; Cited By: 17; Correspondence Address: T. Chen; Department of Hematology, Institute of Medicine, Huashan Hospital, Fudan University, Shanghai, 200040, China; email: chentong@fudan.edu.cn; Y. Mao; Department of Neurosurgery, National Center for Neurological Disorders, Huashan Hospital, Fudan University, Shanghai, 200040, China; email: maoying@fudan.edu.cn; Y. Chen; Resea…	10.1186/s13045-022-01356-7	China;Consensus;Management;Primary central nervous system lymphoma;Antineoplastic Combined Chemotherapy Protocols;Central Nervous System;Central Nervous System Neoplasms;Hematopoietic Stem Cell Transplantation;Humans;Lymphoma, Non-Hodgkin;Methotrexate;Positron Emission Tomography Computed Tomography;Retinal Neoplasms;Rituximab;Transplantation, Autologous;Vitreous Body;Bruton tyrosine kinase inhib…
rayyan-2753114	Importance of early objective auditory testing in the presentation of sudden sensorineural hearing loss in children	2024	American Journal of Otolaryngology - Head and Neck Medicine and Surgery	0196-0709 1532-818X	45	1	104087	Chen, T. and Papaioannou, V. and Liberman, G. and Gordon, K. A. and Papsin, B. C. and Cushing, S. L.	http://www.elsevier.com/inca/publications/store/6/2/3/1/1/9/index.htt http://ovidsp.ovid.com/ovidweb.cgi?T=JS&PAGE=reference&D=emexa&NEWS=N&AN=2027761205	English		S.L. Cushing, Hospital for Sick Children, 555 University Ave., 6th floor Burton Wing, Toronto, ON M5G 1X, Canada. E-mail: sharon.cushing@sickkids.ca	Background: Functional hearing loss can be due to an auditory manifestation of functional neurological disorder, previously known as conversion disorder. Method(s): This is a case series of 3 pediatric patients with a diagnosis of idiopathic SSNHL who ultimately were found to have functional neurological disorder. Result(s): Average age was 12.7 years at presentation (range 10-14 years). All thre…	RAYYAN-INCLUSION: {"Nathan"=>"Excluded"}	https://dx.doi.org/10.1016/j.amjoto.2023.104087	acoustic reflex;adolescent;article;bilateral hearing loss;brain stem response;case report;child;clinical article;cochlear implantation;counseling;diagnostic error;dried blood spot testing;emergency ward;female;hearing acuity;human;male;nuclear magnetic resonance imaging;otolaryngologist;*perception deafness/di [Diagnosis];pure tone audiometry;social worker;sudden deafness/dt [Drug Therapy];word r…
rayyan-2753115	Knockout of <i>mafba</i> Causes Inner-Ear Developmental Defects in Zebrafish via the Impairment of Proliferation and Differentiation of Ionocyte Progenitor Cells	2021	Biomedicines		9	11		Chen, X. and Huang, Y. W. and Gao, P. and Lv, Y. X. and Jia, D. N. and Sun, K. and Han, Y. Q. and Hu, H. L. and Tang, Z. H. and Ren, X. and Liu, M. G.	<Go to ISI>://WOS:000726860600001				Zebrafish is an excellent model for exploring the development of the inner ear. Its inner ear has similar functions to that of humans, specifically in the maintenance of hearing and balance. Mafba is a component of the Maf transcription factor family. It participates in multiple biological processes, but its role in inner-ear development remains poorly understood. In this study, we constructed a …	Chen, Xiang Huang, Yuwen Gao, Pan Lv, Yuexia Jia, Danna Sun, Kui Han, Yunqiao Hu, Hualei Tang, Zhaohui Ren, Xiang Liu, Mugen li, xiao/GSN-6181-2022 2227-9059 | RAYYAN-INCLUSION: {"Nathan"=>"Excluded"}	10.3390/biomedicines9111699	Ear, Inner
rayyan-2753116	Enlarged choroid plexus related to cortical atrophy in multiple sclerosis	2023	European Radiology	09387994 (ISSN)	33	4	2916-2926	Chen, X. and Luo, D. and Zheng, Q. and Peng, Y. and Han, Y. and Luo, Q. and Zhu, Q. and Luo, T. and Li, Y.	https://www.scopus.com/inward/record.uri?eid=2-s2.0-85144714341&doi=10.1007%2fs00330-022-09277-2&partnerID=40&md5=ba890940c34132e07dc28c18436bc03f	English		Department of Radiology, The First Affiliated Hospital of Chongqing Medical University, No. 1 Youyi Road, Yuzhong District, Chongqing, 400016, China	Objectives: To investigate the correlation between choroid plexus volume and whole brain morphology in patients with multiple sclerosis (MS) and neuromyelitis optica spectrum disorder (NMOSD). Methods: Fifty-one patients with MS, 42 patients with NMOSD, and 56 healthy controls (HC) were recruited. The morphological changes in choroid plexus and whole brain tissue were compared between three group…	Export Date: 19 March 2024; Cited By: 7; Correspondence Address: T. Luo; Department of Radiology, The First Affiliated Hospital of Chongqing Medical University, Chongqing, No. 1 Youyi Road, Yuzhong District, 400016, China; email: ltychy@sina.com; Y. Li; Department of Radiology, The First Affiliated Hospital of Chongqing Medical University, Chongqing, No. 1 Youyi Road, Yuzhong District, 400016, Ch…	10.1007/s00330-022-09277-2	Choroid plexus;Cortical atrophy;Multiple sclerosis;Neuromyelitis optica spectrum disorder;Atrophy;Brain;Humans;Magnetic Resonance Imaging;Neurodegenerative Diseases;Neuromyelitis Optica;steroid hormone;adult;Article;brain cortex atrophy;brain fourth ventricle;brain lateral ventricle;brain region;brain size;brain third ventricle;cerebrospinal fluid;clinical assessment;controlled study;cortical thi…
rayyan-2753117	An iPSC line (TYWHSTi002-A) derived from a patient with Pendred syndrome caused by compound heterozygous mutations in the SLC26A4 gene	2020	Stem cell research	1876-7753 1873-5061	47		101919	Chen, Xinsheng and Yang, Yang and Luo, Liqiong and Xu, Lijuan and Liu, Bei and Jiang, Gaofeng and Hu, Xiamin and Zeng, Yan and Wang, Zhenyu	http://ovidsp.ovid.com/ovidweb.cgi?T=JS&PAGE=reference&D=pmnm&NEWS=N&AN=32717573				Pendred syndrome (PDS) is hereditary and is characterized by thyroid enlargement, cochlea abnormalities, and hearing impairment. In this study, we established an induced pluripotent stem cell line from a PDS patient with familial thyroid disorder, caused by compound heterozygous mutations in SLC26A4 (NM_000441.1; c.919-2A>G and c.1614 + 1G>A). Isolated peripheral blood mononuclear cells of the pa…	RAYYAN-INCLUSION: {"Nathan"=>"Excluded"}	https://dx.doi.org/10.1016/j.scr.2020.101919	Mutation
rayyan-2753118	Tocilizumab Successfully Treating Refractory Hearing Impairment in a Patient With Cogan Syndrome: A Case Report and Review of the Literature	2024	Ear, nose, & throat journal	1942-7522 0145-5613			1455613241237079	Chen, Yan and Hu, Jiarui and Wu, Dongze and Wu, Tong and Zhu, Jing	http://ovidsp.ovid.com/ovidweb.cgi?T=JS&PAGE=reference&D=medp&NEWS=N&AN=38494750				Cogan syndrome (CS) is a rare systemic vasculitis characterized primarily by nonsyphilitic interstitial keratitis and vestibular and auditory dysfunction. In this article, we report the case of a 31-year-old male diagnosed with CS for 1 year. He was admitted to the hospital with fever, dizziness, headache, tinnitus, and hearing loss. After being treated with glucocorticoids, cellular immunosuppre…	RAYYAN-INCLUSION: {"Nathan"=>"Excluded"}	https://dx.doi.org/10.1177/01455613241237079
rayyan-2753119	The Role of IL-6 in Inner Ear Impairment: Evidence from 146 Recovered Patients with Omicron Infected in Tianjin, China	2023	Journal of clinical medicine	2077-0383	12	3		Chen, Yu and Mao, Xiang and Kuang, Manbao and Zhang, Ziyue and Bo, Mingyu and Yang, Yijing and Lin, Peng and Wang, Wei and Shen, Zhongyang	http://ovidsp.ovid.com/ovidweb.cgi?T=JS&PAGE=reference&D=pmnm8&NEWS=N&AN=36769761				PURPOSE: To explore the effect of inflammatory factors on inner ear impairment in a sample of Omicron-infected patients with a high rate of vaccination in China., METHODS: One hundred and forty-six recovered Omicron-infected patients performed the distortion product otoacoustic emission (DPOAE) test and serum test for inflammatory factors; demographic data and vaccination statuses were collected …	RAYYAN-INCLUSION: {"Nathan"=>"Excluded"}	https://dx.doi.org/10.3390/jcm12031114	Ear, Inner;China;Ear
rayyan-2753120	The Expression and Roles of the Super Elongation Complex in Mouse Cochlear Lgr5+Progenitor Cells	2021	Frontiers in Cellular Neuroscience		15			Chen, Y. and Qiang, R. Y. and Zhang, Y. and Cao, W. and Wu, L. L. and Jiang, P. and Ai, J. R. and Ma, X. Y. and Dong, Y. and Gao, X. and Li, H. and Lu, L. and Zhang, S. S. and Chai, R. J.	<Go to ISI>://WOS:001027601900001				The super elongation complex (SEC) has been reported to play a key role in the proliferation and differentiation of mouse embryonic stem cells. However, the expression pattern and function of the SEC in the inner ear has not been investigated. Here, we studied the inner ear expression pattern of three key SEC components, AFF1, AFF4, and ELL3, and found that these three proteins are all expressed …	Chen, Yin Qiang, Ruiying Zhang, Yuan Cao, Wei Wu, Leilei Jiang, Pei Ai, Jingru Ma, Xiangyu Dong, Ying Gao, Xia Li, He Lu, Ling Zhang, Shasha Chai, Renjie 1662-5102 | RAYYAN-INCLUSION: {"Nathan"=>"Excluded"}	10.3389/fncel.2021.735723
rayyan-2753121	Treatments and regulatory mechanisms of acoustic stimuli on mood disorders and neurological diseases	2023	Frontiers in neuroscience	1662-4548 1662-453X	17		1322486	Chen, Yikai and Sun, Julianne and Tao, Junxian and Sun, Tao	http://ovidsp.ovid.com/ovidweb.cgi?T=JS&PAGE=reference&D=pmnm&NEWS=N&AN=38249579				Acoustic stimuli such as music or ambient noise can significantly affect physiological and psychological health in humans. We here summarize positive effects of music therapy in premature infant distress regulation, performance enhancement, sleep quality control, and treatment of mental disorders. Specifically, music therapy exhibits promising effects on treatment of neurological disorders such a…	RAYYAN-INCLUSION: {"Nathan"=>"Excluded"}	https://dx.doi.org/10.3389/fnins.2023.1322486	Mood Disorders;Nervous System Diseases
rayyan-2753122	Diagnosis delay a family of Galloway-Mowat Syndrome caused by a classical splicing mutation of Lage3	2023	BMC Nephrology	14712369 (ISSN)	24	1		Chen, Y. and Yang, Y. and Yang, Y. and Rao, J. and Bai, H.	https://www.scopus.com/inward/record.uri?eid=2-s2.0-85147723504&doi=10.1186%2fs12882-022-03000-5&partnerID=40&md5=6f2f66aa7be958cf6e6f072325a8f052	English		Department of Pediatrics, The First Affiliated Hospital of Xiamen University, Fujian, Xiamen, 361000, China Pediatric Key Laboratory of Xiamen, Fujian, Xiamen, 361000, China Institute of Pediatrics School of Medicine, Xiamen University, Fujian, Xiamen, 361000, China Department of Nephrology, Children’s Hospital of Fudan University, Shanghai, 201100, China	Background: Galloway-Mowat syndrome (GAMOS) is a group of rare hereditary diseases by the combination of early onset steroid-resistant nephrotic syndrome (SRNS) and microcephaly with brain anomalies caused by WDR73, LAGE3, OSGEP, TP53RK, TPRKB, GON7, WDR4 or NUP133 mutations. Case presentation: We present the clinical and genetic features of a two-year-old boy with early nephrotic syndrome, micro…	Export Date: 19 March 2024; Cited By: 2; Correspondence Address: H. Bai; Department of Pediatrics, The First Affiliated Hospital of Xiamen University, Xiamen, Fujian, 361000, China; email: baihaitao@163.com | RAYYAN-INCLUSION: {"Nathan"=>"Excluded"}	10.1186/s12882-022-03000-5	Early-onset nephrotic syndrome;Focal segmental glomerulosclerosis;Galloway-Mowat syndrome;LAGE3 gene;Steroid-resistant nephrotic syndrome;Delayed Diagnosis;Female;GTP-Binding Proteins;Humans;Male;Microcephaly;Mutation;Nephrotic Syndrome;binding protein;creatinine;GON7 subunit Of KEOPS complex;interleukin 2;interleukin 4;interleukin 6;L antigen family member 3;levothyroxine;neutrophil cytoplasmic …
rayyan-2753123	Hair Cell Regeneration	2019	Hearing Loss: Mechanisms, Prevention and Cure	978-981-13-6123-4; 978-981-13-6122-7	1130		Jan-16	Chen, Y. and Zhang, S. S. and Chai, R. J. and Li, H. W. and Li, H. and Chai, R.	<Go to ISI>://WOS:000471697000001				Cochlear hair cells are mechanoreceptors of the auditory system and cannot spontaneously regenerate in adult mammals; thus hearing loss due to hair cell damage is permanent. In contrast, hair cells in nonmammalian vertebrates such as birds and in the zebrafish lateral line have the ability to regenerate after hair cell loss. Many regulatory factors, including signaling pathways, transcription fac…	Chen, Yan Zhang, Shasha Chai, Renjie Li, Huawei liu, jiayu/JCP-0511-2023 0065-2598 | RAYYAN-INCLUSION: {"Nathan"=>"Excluded"}	10.1007/978-981-13-6123-4_1	Hair
rayyan-2753124	Case report: MRI changes of the inner ear in an MD patient with suspected immune dysfunction	2023	Frontiers in neurology	1664-2295	14		1220162	Chen, Yurun and Zhao, Pengfei and Ma, Xin and Diao, Tongxiang and Yu, Lisheng	http://ovidsp.ovid.com/ovidweb.cgi?T=JS&PAGE=reference&D=pmnm8&NEWS=N&AN=37745668				Objectives: The primary objective of this study was to present the progressive changes from labyrinthitis to endolymphatic hydrops (EH) demonstrated in the inner ear MRI of a patient with MD and suspected immune dysfunction., Patient: This 31-year-old male was diagnosed with MD and suspected autoimmune diseases., Interventions: Immunosuppressants and biological agents., Main outcomes measures: In…	RAYYAN-INCLUSION: {"Nathan"=>"Excluded"}	https://dx.doi.org/10.3389/fneur.2023.1220162	Ear, Inner;Ear
rayyan-2753125	The predictive utility of atherosclerosis-related risk factors as predictors of the prognosis of idiopathic sudden sensorineural hearing loss in older adults	2023	Acta Oto-Laryngologica	00016489 (ISSN)	143	4	296-300	Chen, Z. T. and Guo, Y. and Zhang, J. and Huang, X. and Wang, J.	https://www.scopus.com/inward/record.uri?eid=2-s2.0-85150622946&doi=10.1080%2f00016489.2023.2185290&partnerID=40&md5=a4180adab430b0539dc9610fc33fb7b6	English		Department of Otorhinolaryngology–Head and Neck Surgery, Beijing Anzhen Hospital, Capital Medical University, Beijing, China	Background: There have been few studies to date exploring prognostic outcomes associated with idiopathic sudden sensorineural hearing loss (ISSNHL) in order adults. Objective: This investigation was designed to explore the relationship between atherosclerosis-related risk factors and ISSNHL outcomes among older individuals. Material and methods: In total, 172 older adults diagnosed ISSNHL from 20…	Export Date: 19 March 2024; Cited By: 0; Correspondence Address: J. Wang; Department of Otorhinolaryngology-Head and Neck Surgery, Beijing Anzhen Hospital, Capital Medical University, Beijing, 100029, China; email: wangjhbah@163.com; CODEN: AOLAA | RAYYAN-INCLUSION: {"Nathan"=>"Excluded"}	10.1080/00016489.2023.2185290	D-dimer;hypertension;Idiopathic sudden sensorineural hearing loss;older individuals;prognosis;Aged;Atherosclerosis;Hearing Loss, Sensorineural;Hearing Loss, Sudden;Humans;Retrospective Studies;Risk Factors;antidiabetic agent;antihypertensive agent;D dimer;fibrinogen;Ginkgo biloba extract;prednisone;activated partial thromboplastin time;age;Article;auditory threshold;blood clotting;cardiovascular …
rayyan-2753126	Effects and advantages of gingival mesenchymal stem cells in tissue regeneration	2023	Chinese Journal of Tissue Engineering Research	20954344 (ISSN)	27	19	3077-3082	Cheng, J. and Liu, Y. and Jiang, S.	https://www.scopus.com/inward/record.uri?eid=2-s2.0-85142753599&doi=10.12307%2f2023.657&partnerID=40&md5=afb6e71000ffe0f06a148f248b29d60b	Chinese		School of Stomatology, Zunyi Medical University, Guizhou Province, Zunyi, 563099, China Stomatological Center, Peking University Shenzhen Hospital & Guangdong Provincial High Level Clinical Key Specialty & Guangdong Province Engineering Research Center of Oral Disease Diagnosis and Treatment, Guangdong Province, Shenzhen, 518036, China	BACKGROUND: Gingiva is one of key components in periodontal complex, which is characterized by wound healing without scar. Gingival mesenchymal stem cells have multi-directional differentiation potential. In recent years, more and more studies have demonstrated that Gingival mesenchymal stem cells can be applied in the regeneration of certain tissues. OBJECTIVE: To review the researches of gingiv…	Export Date: 19 March 2024; Cited By: 0 | RAYYAN-INCLUSION: {"Nathan"=>"Excluded"}	10.12307/2023.657	bioactive factor;differentiation;gingiva;mesenchymal stem cell;scaffold;tissue regeneration;caspase 3;caspase 9;collagen;somatomedin;biocompatibility;bone regeneration;chondrocyte;endothelium cell;human;human tissue;lipid metabolism;Review;wound healing;Regeneration
rayyan-2753127	Genetic analysis of potential biomarkers and therapeutic targets in age-related hearing loss	2023	Hearing research	1878-5891 0378-5955	439		108894	Cheng, Yajing and Chen, Wenjin and Xu, Jia and Liu, Hang and Chen, Ting and Hu, Jun	http://ovidsp.ovid.com/ovidweb.cgi?T=JS&PAGE=reference&D=med24&NEWS=N&AN=37844444				Age-related hearing loss (ARHL) or presbycusis is the phenomenon of hearing loss due to the aging of auditory organs with age. It seriously affects the cognitive function and quality of life of the elderly. This study is based on comprehensive bioinformatic and machine learning methods to identify the critical genes of ARHL and explore its therapy targets and pathological mechanisms. The ARHL and…	RAYYAN-INCLUSION: {"Nathan"=>"Excluded"}	https://dx.doi.org/10.1016/j.heares.2023.108894	Aged;Humans;Presbycusis/di [Diagnosis];Presbycusis/ge [Genetics];Presbycusis/th [Therapy];*Presbycusis;Quality of Life;Aging/ge [Genetics];*Deafness;Biomarkers;Biological Markers
rayyan-2753128	Sudden Bilateral Deafness Revealing Anti Phospholipid Syndrome	2023	Research and Practice in Thrombosis and Haemostasis	2475-0379	7		101339	Chhih, Y. and Ammouri, W. and Elfekak, F. and Hajar, K. and Maamar, M. and Harmouche, H. and Tazi Mezalek, Z.	http://ovidsp.ovid.com/ovidweb.cgi?T=JS&PAGE=reference&D=emexb&NEWS=N&AN=2028294401	English			Background: Anti phospholipid syndrome is one of the rare causes of autoimmune deafness. Aim(s): We report a case of bilateral deafness revealing an anti phospholipid syndrome. Method(s): A case report. Result(s): 50-year-old woman with no pathological history presents for etiological assessment of bilateral deafness. The examination reveals cochleo-vestibular syndrome without any other associate…	RAYYAN-INCLUSION: {"Nathan"=>"Excluded"}	https://dx.doi.org/10.1016/j.rpth.2023.101339	adult;*antiphospholipid syndrome;*bilateral hearing loss;blood clotting;case report;clinical article;conference abstract;corticosteroid therapy;diagnosis;drug therapy;female;hemostasis;human;immunosuppressive treatment;magnetic resonance angiography;spiral ligament;stria;systemic lupus erythematosus;vasculitis;vestibular areflexia;vestibular disorder;antinuclear antibody;antivitamin K;autoantibod…
rayyan-2753129	Apolipoprotein E ε4 Modifies the Effect of Possible Anticholinergic Drugs on Incident Dementia: The Shanghai Aging Study	2023	Journal of the American Medical Directors Association	15258610 (ISSN)	24	4	526-532	Chi, D. and Wu, W. and Zhao, Q. and Xiao, Z. and Luo, J. and Wang, B. and Ding, D.	https://www.scopus.com/inward/record.uri?eid=2-s2.0-85150375400&doi=10.1016%2fj.jamda.2023.01.018&partnerID=40&md5=c20b1660c94b178702343df1f80ed011	English		Department of Pharmacy, Huashan Hospital, Fudan University, Shanghai, China Institute of Neurology, Huashan Hospital, Fudan University, Shanghai, China National Clinical Research Center for Aging and Medicine, Huashan Hospital, Fudan University, Shanghai, China National Center for Neurological Disorders, Huashan Hospital, Fudan University, Shanghai, China Department of Biostatistics, School of Pu…	Objectives: To validate the hypothesis that apolipoprotein E (APOE) ε4 modifies the effect of possible anticholinergic drugs (PACDs) on incident dementia among older adults. Design: A population-based prospective study. Setting and Participants: Dementia-free older adults in an urban community in Shanghai, China. Methods: At baseline, PACDs were defined according to the Anticholinergic Cognitive …	Export Date: 19 March 2024; Cited By: 1; Correspondence Address: D. Ding; Institute of Neurology, Huashan Hospital, Fudan University, Shanghai, 12 Wulumuqi Zhong Rd., 200040, China; email: dingding@huashan.org.cn; B. Wang; Department of Pharmacy, Huashan Hospital, Fudan University, Shanghai, 12 Wulumuqi Zhong Rd., 200040, China; email: wangbin@huashan.org.cn; CODEN: JAMDC | RAYYAN-INCLUSION: {"Na…	10.1016/j.jamda.2023.01.018	Alzheimer's disease;cohort study;dementia;older adults;Possible anticholinergic drugs;Aged;Aging;Alzheimer Disease;Apolipoprotein E4;China;Cohort Studies;Genotype;Humans;Prospective Studies;aminophylline;captopril;cetirizine;cholinergic receptor blocking agent;cimetidine;diazepam;digoxin;dipyridamole;hydrazine;isosorbide;metoprolol;nifedipine;prednisone;ranitidine;trazodone;triamterene;warfarin;A…
rayyan-2753130	Effects of the depletion of neural progenitors by focal X-ray irradiation on song production and perception in canaries	2023	Scientific reports	2045-2322	13	1	9010	Chiver, Ioana and Dos Santos, Ednei B. and Valle, Shelley and Lallemand, Francois and Cornil, Charlotte A. and Ball, Gregory F. and Balthazart, Jacques	http://ovidsp.ovid.com/ovidweb.cgi?T=JS&PAGE=reference&D=med24&NEWS=N&AN=37268657				The song control nucleus HVC of songbirds has emerged as a widespread model system to study adult neurogenesis and the factors that modulate the incorporation of new neurons, including seasonal state, sex differences or sex steroid hormone concentrations. However, the specific function of these new neurons born in adulthood remains poorly understood. We implemented a new procedure based on focal …	RAYYAN-INCLUSION: {"Nathan"=>"Excluded"}	https://dx.doi.org/10.1038/s41598-023-36089-1	Animals;Female;Male;Canaries/ph [Physiology];*Canaries;X-Rays;Vocalization, Animal/ph [Physiology];*Vocalization, Animal;Telencephalon/ph [Physiology];Perception;Music
rayyan-2753131	miR-665-Mediated Regulation of AHCYL2 and BVES Genes in Recurrent Implantation Failure	2024	Genes	20734425 (ISSN)	15	2		Cho, S. H. and Kim, Y. M. and An, H. J. and Kim, J. H. and Kim, N. K.	https://www.scopus.com/inward/record.uri?eid=2-s2.0-85185901725&doi=10.3390%2fgenes15020244&partnerID=40&md5=2eaf9137242f929cb0ab1637c70edcc9	English		Department of Biomedical Science, College of Life Science, CHA University, Seongnam, 13488, South Korea College of Medicine, Konyang University, Daejeon, 35365, South Korea Kangwon Institute of Inclusive Technology, Kangwon National University, Chuncheon, 24341, South Korea College of Life Science, Gangneung-Wonju National University, Gangneung, 25457, South Korea Department of Obstetrics and Gyn…	The primary goal of this investigation was to identify mRNA targets affected by dysregulated miRNAs in RIF. This was accomplished by comprehensively analyzing mRNA and miRNA expression profiles in two groups: female subjects with normal reproductive function (control, n = 5) and female subjects experiencing recurrent implantation failure (RIF, n = 5). We conducted transcriptome sequencing and sma…	Export Date: 19 March 2024; Cited By: 0; Correspondence Address: N.K. Kim; Department of Biomedical Science, College of Life Science, CHA University, Seongnam, 13488, South Korea; email: namkkim@naver.com; J.H. Kim; Department of Obstetrics and Gynecology, CHA Bundang Medical Center, School of Medicine, CHA University, Seongnam, 13496, South Korea; email: bin0902@chamc.co.kr | RAYYAN-INCLUSION: {…	10.3390/genes15020244	microRNA;recurrent pregnancy loss;small RNA sequencing;transcriptome sequencing;Cell Adhesion;Cell Adhesion Molecules;Embryo Implantation;Endometrium;Female;Humans;MicroRNAs;Muscle Proteins;RNA, Messenger;alpha2 glycoprotein;calgranulin B;cardiolipin antibody;chorionic gonadotropin;colecalciferol 24 hydroxylase;complementary DNA;estradiol;follitropin;glyceraldehyde 3 phosphate dehydrogenase;lupus…
rayyan-2753132	The role of sex chromosomes and sex hormones in vocal learning systems	2021	Hormones and Behavior	0018-506X 1095-6867	132		104978	Choe, H. N. and Jarvis, E. D.	http://www.elsevier.com/inca/publications/store/6/2/2/8/4/2/index.htt http://ovidsp.ovid.com/ovidweb.cgi?T=JS&PAGE=reference&D=emexb&NEWS=N&AN=2011764494	English		E.D. Jarvis, Duke University Medical Center, The Rockefeller University, Howard Hughes Medical Institute, United States. E-mail: ejarvis@rockefeller.edu	Vocal learning is the ability to imitate and modify sounds through auditory experience, a rare trait found in only a few lineages of mammals and birds. It is a critical component of human spoken language, allowing us to verbally transmit speech repertoires and knowledge across generations. In many vocal learning species, the vocal learning trait is sexually dimorphic, where it is either limited t…	RAYYAN-INCLUSION: {"Nathan"=>"Excluded"}	https://dx.doi.org/10.1016/j.yhbeh.2021.104978	adult;article;brain region;female;*functional genomics;human;human experiment;*hypothalamus;*language;male;nonhuman;*sex chromosome;*sex difference;songbird;synthesis;*vocal learning;vocalization;hormone;*sex hormone;Sex Chromosomes
rayyan-2753133	ATP-Dependent Chromatin Remodellers in Inner Ear Development	2023	Cells		12	4		Chohra, I. and Chung, K. S. and Giri, S. and Malgrange, B.	<Go to ISI>://WOS:000944812500001				During transcription, DNA replication and repair, chromatin structure is constantly modified to reveal specific genetic regions and allow access to DNA-interacting enzymes. ATP-dependent chromatin remodelling complexes use the energy of ATP hydrolysis to modify chromatin architecture by repositioning and rearranging nucleosomes. These complexes are defined by a conserved SNF2-like, catalytic ATPa…	Chohra, Ilyas Chung, Keshi Giri, Subhajit Malgrange, Brigitte Giri, Subhajit/V-5216-2019; Malgrange, Brigitte/A-4887-2019 Giri, Subhajit/0000-0003-0126-043X; Malgrange, Brigitte/0000-0002-8957-2528 2073-4409 | RAYYAN-INCLUSION: {"Nathan"=>"Excluded"}	10.3390/cells12040532	Ear, Inner;Ear;Adenosine Triphosphate
rayyan-2753134	Generation of a Well-Characterized Homozygous Chromodomain-Helicase-DNA-Binding Protein 4G1003D Mutant hESC Line Using CRISPR/eCas9 (ULIEGEe001-A-1)	2023	International Journal of Molecular Sciences	16616596 (ISSN)	24	13		Chohra, I. and Giri, S. and Malgrange, B.	https://www.scopus.com/inward/record.uri?eid=2-s2.0-85164953871&doi=10.3390%2fijms241310543&partnerID=40&md5=c4e4d805bd1f3b75b499e793c30b6a55	English		Developmental Neurobiology Unit, GIGA-Stem Cells, Av Hippocrate, 15 B, Liege, 4000, Belgium	The chromatin remodeler Chromodomain-helicase-DNA-binding protein 4 (CHD4) is crucial for the development of multiple organ systems. Functional mutations of CHD4 have recently been described in a developmental disorder, namely Siffrim-Hitz-Weiss syndrome (SIHIWES). Herein, we have generated a homozygous CHD4G1003D hESC line (WAe025-A-1) using CRISPR/eCas9-based gene editing in the WA-25 hESC line…	Export Date: 19 March 2024; Cited By: 0; Correspondence Address: S. Giri; Developmental Neurobiology Unit, GIGA-Stem Cells, Liege, Av Hippocrate, 15 B-4000, Belgium; email: subhabioc@gmail.com; B. Malgrange; Developmental Neurobiology Unit, GIGA-Stem Cells, Liege, Av Hippocrate, 15 B, 4000, Belgium; email: bmalgrange@uliege.be | RAYYAN-INCLUSION: {"Nathan"=>"Excluded"}	10.3390/ijms241310543	CHD4;cochlea;CRISPR;development;differentiation;epigenetic;hair cells;DNA binding protein;DNA methyltransferase 3B;genomic DNA;guide RNA;helicase;octamer transcription factor 4;oligonucleotide;puromycin;transcription factor NANOG;transcription factor Sox2;Article;chromosome aberration;controlled study;CRISPR-CAS9 system;DNA repair;embryo;exon;gene editing;gene frequency;genotyping;germ layer;homo…
rayyan-2753135	Establishment of endogenous human tympanic membrane-derived somatic stem cells for stem cell therapy	2014	In Vitro Cellular & Developmental Biology-Animal	1071-2690	50	8	747-755	Choi, M. Y. and Park, K. H.	<Go to ISI>://WOS:000342413800009				We examined whether somatic stem cells (SSCs) exist in human tympanis membrane (hTM) and whether they could be differentiated into neural lineage cells. The hTM-SSCs could generate neurospheres, which could differentiate into specific neural linage cells under specific differentiation conditions. Also, we conducted another experiment that led to differentiation into neurospheres and neuronal line…	Choi, Mi Young Park, Kyoung Ho 1543-706x | RAYYAN-INCLUSION: {"Nathan"=>"Excluded"}	10.1007/s11626-014-9754-1	Humanities;Humanism;Humans;Stem Cells
rayyan-2753136	Long-term microglia depletion impairs synapse elimination and auditory brainstem function	2022	Scientific Reports	20452322 (ISSN)	12	1		Chokr, S. M. and Milinkeviciute, G. and Jimenez, G. A. and Abubakr, H. and Cramer, K. S.	https://www.scopus.com/inward/record.uri?eid=2-s2.0-85141057537&doi=10.1038%2fs41598-022-23250-5&partnerID=40&md5=8d2cbfd31801acd666d4c8b3e34f0f3e	English		Department of Neurobiology and Behavior, University of California, Irvine, Irvine, 92697, CA, United States	Specialized sound localization circuit development requires synapse strengthening, refinement, and pruning. Many of these functions are carried out by microglia, immune cells that aid in regulating neurogenesis, synaptogenesis, apoptosis, and synaptic removal. We previously showed that postnatal treatment with BLZ945 (BLZ), an inhibitor of colony stimulating factor 1 receptor (CSF1R), eliminates …	Export Date: 19 March 2024; Cited By: 4; Correspondence Address: K.S. Cramer; Department of Neurobiology and Behavior, University of California, Irvine, Irvine, 92697, United States; email: cramerk@uci.edu | RAYYAN-INCLUSION: {"Nathan"=>"Excluded"}	10.1038/s41598-022-23250-5	Animals;Brain Stem;Hearing;Mice;Microglia;Synapses;Trapezoid Body;animal;mouse;physiology;synapse
rayyan-2753137	Mesenchymal stem cells for sensorineural hearing loss: a systematic review of preclinical studies	2020	Molecular Biology Reports	0301-4851	47	6	4723-4736	Chorath, K. and Willis, M. and Morton-Gonzaba, N. and Moreira, A.	<Go to ISI>://WOS:000528137800002				Sensorineural hearing loss (SNHL) is the most common form of hearing loss that is routinely treated with hearing aids or cochlear implants. Advances in regenerative medicine have now led to animal studies examining the possibility of restoring injured hair cells with mesenchymal stem/stromal cell (MSC) administration. We conducted a systematic review and meta-analysis to collate the existing prec…	Chorath, Kevin Willis, Matthew Morton-Gonzaba, Nicolas Moreira, Alvaro 1573-4978 | RAYYAN-INCLUSION: {"Nathan"=>"Excluded"}	10.1007/s11033-020-05460-0
rayyan-2753138	Current development of patient-specific induced pluripotent stem cells harbouring mitochondrial gene mutations and their applications in the treatment of sensorineural hearing loss	2023	Hearing Research	0378-5955	429			Chou, C. W. and Hsu, Y. C.	<Go to ISI>://WOS:000920267500001				Of all the human body's sensory systems, the auditory system is perhaps its most intricate. Hearing loss can result from even modest damage or cell death in the inner ear, and is the most common form of sensory loss. Human hearing is made possible by the sensory epithelium, the lateral wall, and auditory nerves. The most prominent functional cells in the sensory epithelium are outer hair cells (O…	Chou, Chao -Wen Hsu, Yi-Chao Hsu, Yi-Chao/AAK-7478-2021 Hsu, Yi-Chao/0000-0001-9071-475X 1878-5891 | RAYYAN-INCLUSION: {"Nathan"=>"Excluded"}	10.1016/j.heares.2023.108689
rayyan-2753139	The Knee: The Menisci	2023	Medical Radiology	09425373 (ISSN)			215-238	Choudur, H. N. and Paruthikunnan, S. M.	https://www.scopus.com/inward/record.uri?eid=2-s2.0-85163971453&doi=10.1007%2f174_2022_368&partnerID=40&md5=76abdae2f3c9cd788e5d1283abfa7cc9	English	Springer Science and Business Media Deutschland GmbH	Department of Radiology, McMaster University, Hamilton, ON, Canada Hamilton General Hospital, Hamilton Health Sciences, Hamilton, ON, Canada York and Scarborough Teaching Hospitals NHS Foundation Trust, York Hospital, York, United Kingdom	The knee is one of the most frequently imaged peripheral joints on MR imaging. Plain radiographs are the initial modality to evaluate the knee. MR imaging is subsequently used to assess acute and chronic internal and external derangements of the knee. Due to the excellent soft-tissue resolution and tissue characterization on MR imaging, it is the preferred modality to evaluate the menisci and aid…	Export Date: 19 March 2024; Cited By: 0; Correspondence Address: H.N. Choudur; Department of Radiology, McMaster University, Hamilton, Canada; email: hnalinic@yahoo.com | RAYYAN-INCLUSION: {"Nathan"=>"Excluded"}	10.1007/174_2022_368	Imaging;Knee;Menisci;MRI;Tears;collagen type 1;arthrography;arthroscopy;articular cartilage;auditory ossicle;biomechanics;bone marrow edema;bone radiography;cadaver;cervical spine;debridement;diagnostic accuracy;diagnostic imaging;diffusion weighted imaging;echography;femoral condyle;histopathology;human;knee arthroscopy;knee injury;knee meniscus;knee meniscus rupture;knee osteoarthritis;kyphosis…
rayyan-2753140	A rare case of eczema herpeticum associated with HIV: A case report	2023	IDCases	2214-2509	31		e01660	Chourasia, Prabal and Bernstein, Norman D. and Ajmera, Kunal M. and Pandit, Trupti and Pandit, Ramesh and Goyal, Lokesh	http://ovidsp.ovid.com/ovidweb.cgi?T=JS&PAGE=reference&D=pmnm8&NEWS=N&AN=36505905				Eczema herpeticum (EH), also known as Kaposi's varicelliform eruption, is a disseminated herpes simplex virus infection seen in patients with underlying skin conditions, most commonly atopic dermatitis. Monomorphic vesicles and "punched-out" erosions with hemorrhagic crusts over eczematous regions are the hallmarks of EH's presentation. Here, we discuss a first reported case of eczema herpeticum …	RAYYAN-INCLUSION: {"Nathan"=>"Excluded"}	https://dx.doi.org/10.1016/j.idcr.2022.e01660	Eczema
rayyan-2753141	Regenerative Therapies for Sensorineural Hearing Loss: Current Research Implications for Future Treatment	2015	Geriatric Otolaryngology	978-1-62623-978-4; 978-1-62623-977-7			63-76	Chow, C. L. and Gubbels, S. P. and Sataloff, R. T. and Johns, M. M. and Kost, K. M.	<Go to ISI>://WOS:000542912000010					Chow, Cynthia L. Gubbels, Samuel P. | RAYYAN-INCLUSION: {"Nathan"=>"Excluded"}
rayyan-2753142	Characterization of a unique cell population marked by transgene expression in the adult cochlea of nestin-CreER<SUP>T2</SUP>/tdTomato-reporter mice	2015	Journal of Comparative Neurology	0021-9967	523	10	1474-1487	Chow, C. L. and Guo, W. X. and Trivedi, P. and Zhao, X. Y. and Gubbels, S. P.	<Go to ISI>://WOS:000354737600003				Hair cells in the adult mammalian cochlea cannot spontaneously regenerate after damage, resulting in the permanency of hearing loss. Stem cells have been found to be present in the cochlea of young rodents; however, there has been little evidence for their existence into adulthood. We used nestin-CreER(T2)/tdTomato-reporter mice to trace the lineage of putative nestin-expressing cells and their p…	Chow, Cynthia L. Guo, Weixiang Trivedi, Parul Zhao, Xinyu Gubbels, Samuel P. Zhao, Xinyu/I-4198-2013 Zhao, Xinyu/0000-0002-7616-8008; Zhao, Xinyu/0000-0002-5128-4424 1096-9861 | RAYYAN-INCLUSION: {"Nathan"=>"Excluded"}	10.1002/cne.23747
rayyan-2753143	Evaluation of Nestin Expression in the Developing and Adult Mouse Inner Ear	2016	Stem Cells and Development	1547-3287	25	19	1419-1432	Chow, C. L. and Trivedi, P. and Pyle, M. P. and Matulle, J. T. and Fettiplace, R. and Gubbels, S. P.	<Go to ISI>://WOS:000384468300003				Adult stem cells are undifferentiated cells with the capacity to proliferate and form mature tissue-specific cell types. Nestin is an intermediate filament protein used to identify cells with stem cell characteristics. Its expression has been observed in a population of cells in developing and adult cochleae. In vitro studies using rodent cochlear tissue have documented the potential of nestin-ex…	Chow, Cynthia L. Trivedi, Parul Pyle, Madeline P. Matulle, Jacob T. Fettiplace, Robert Gubbels, Samuel P. 1557-8534 | RAYYAN-INCLUSION: {"Nathan"=>"Excluded"}	10.1089/scd.2016.0176	Mice;Ear, Inner;Ear
rayyan-2753144	The effectiveness of intratympanic steroid injection in addition to systemic corticosteroids in the treatment of idiopathic sudden sensorineural hearing loss	2023	American Journal of Otolaryngology - Head and Neck Medicine and Surgery	01960709 (ISSN)	44	4		Chrysouli, K. and Kollia, P. and Papanikolaou, V. and Chrysovergis, A.	https://www.scopus.com/inward/record.uri?eid=2-s2.0-85152136860&doi=10.1016%2fj.amjoto.2023.103872&partnerID=40&md5=436ca8046d3a514fc9d5399364ff7fb3	English		1st Department of Otorhinolaryngology – Head & Neck Surgery, University of Athens Medical School, Athens, Greece ENT Department, Penteli Children's Hospital, Athens, Greece	There is a lot of controversy about the efficacy of intratympanic steroid (ITS) therapy in idiopathic sudden sensorineural hearing loss (ISSHL). ITS are reported to have effect on ISSNHL and ITS with additional systemic therapy are also effective. In the primary treatment of ISSHL, achieving the correct diagnosis rapidly is paramount, as early initial treatment greatly increases the chance of hea…	Export Date: 19 March 2024; Cited By: 2; Correspondence Address: K. Chrysouli; 1st Department of Otorhinolaryngology – Head & Neck Surgery, University of Athens Medical School, Athens, Greece; email: konstantinachr@hotmail.com; CODEN: AJOTD | RAYYAN-INCLUSION: {"Nathan"=>"Included"}	10.1016/j.amjoto.2023.103872	Hearing;Intratympanic;Intravenous;Loss;Sensorineural;Steroids;Sudden;Adrenal Cortex Hormones;Dexamethasone;Glucocorticoids;Hearing Loss, Sensorineural;Hearing Loss, Sudden;Humans;Injection, Intratympanic;Retrospective Studies;Treatment Outcome;prednisolone;corticosteroid;glucocorticoid;steroid;adult;age distribution;air conduction;arithmetic;auditory threshold;bone conduction;clinical effectivene…
rayyan-2753145	A Case of Facial Diplegia Secondary to Lyme Neuroborreliosis	2023	Neurology	1526-632X	100	17		Chu, I. and Zahra, S. and Singh, S. and Varrato, J.	http://ovidsp.ovid.com/ovidweb.cgi?T=JS&PAGE=reference&D=emed25&NEWS=N&AN=641672107	English		I. Chu	Objective: NA Background: Lyme disease is one of the most common tick-borne illnesses in the United States. The classic presentation for Lyme disease includes erythema migrans, facial palsy, and heart block. Facial diplegia is rare and comprises about 2% of all facial palsies. The differential diagnosis for facial diplegia is broad and can be a diagnostic challenge. Design/Methods: NA Case Report…	RAYYAN-INCLUSION: {"Nathan"=>"Excluded"}	https://dx.doi.org/10.1212/WNL.0000000000204282	abdominal pain;adult;arthralgia;Bell palsy;case report;clinical article;conference abstract;coronavirus disease 2019;diagnosis;differential diagnosis;drug combination;emergency ward;facial expression;*facial nerve paralysis;geniculate ganglion;human;hypothyroidism;inner ear;internal auditory canal;Lyme disease;male;medical history;middle aged;myalgia;*neuroborreliosis;neuroimaging;neurologic exam…
rayyan-2753146	Herpes zoster aseptic meningitis and Ramsay Hunt syndrome in an immunocompetent young adult post mild COVID-19 - A coincidence?	2023	Journal of Microbiology, Immunology and Infection	1684-1182 1995-9133	56	5	1114-1115	Chu, W. K. and Lin, K. Y. and Sun, H. Y. and Chen, Y. C. and Cheng, A.	http://www.elsevier.com/wps/find/journaldescription.cws_home/722895/description#description http://ovidsp.ovid.com/ovidweb.cgi?T=JS&PAGE=reference&D=emexa&NEWS=N&AN=2024277409	English		A. Cheng, National Taiwan University Hospital, 7 Chung-Shan South Road, Zhong-Zheng District, Taipei 100, Taiwan (Republic of China). E-mail: arischeng@ntu.edu.tw		RAYYAN-INCLUSION: {"Nathan"=>"Excluded"}	https://dx.doi.org/10.1016/j.jmii.2023.04.006	adult;antiviral therapy;*aseptic meningitis/co [Complication];*aseptic meningitis/di [Diagnosis];*aseptic meningitis/dt [Drug Therapy];case report;cerebrospinal fluid analysis;clinical article;cochlea;*coronavirus disease 2019;cycle threshold value;dizziness;drug megadose;effusion;face edema;facial nerve;facial nerve paralysis;fever;headache;hearing impairment;*herpes zoster meningitis/co [Compli…
rayyan-2753147	Bilateral sudden sensorineural hearing loss in patient with Behcet disease	2021	Ear, nose, & throat journal	1942-7522 0145-5613			1455613211051660	Chuang, Kai-Fen and Liu, Feng-Cheng and Chen, Hsin-Chien	http://ovidsp.ovid.com/ovidweb.cgi?T=JS&PAGE=reference&D=medp&NEWS=N&AN=34663117				Bacckground: Approximately 80% to 85% of sudden sensorineural hearing loss (SSNHL) is idiopathic, but immune-mediated mechanisms are thought to be involved. Behcet disease is an autoinflammatory vasculitis that may involve vessels of the inner ear. It can cause sensorineural hearing loss (SNHL) and an increased risk of SSNHL. Study Sample: We report a 21-year-old man who was diagnosed with Behcet…	RAYYAN-INCLUSION: {"Nathan"=>"Excluded"}	https://dx.doi.org/10.1177/01455613211051660	Behcet Syndrome
rayyan-2753148	Inflammatory Eye Disease	2023	A Clinician's Pearls and Myths in Rheumatology: Second Edition	978-303123488-0 (ISBN); 978-303123487-3 (ISBN)			545-568	Chwalisz, B. and Lee, M. and Sobrin, L. and Freitag, S. K.	https://www.scopus.com/inward/record.uri?eid=2-s2.0-85171015087&doi=10.1007%2f978-3-031-23488-0_38&partnerID=40&md5=5ebfa763275e8ef9287ef29d0e5fd01c	English	Springer International Publishing	Harvard Medical School, Boston, MA, United States Division of Neuroimmunology and Neuroinfectious Disease, Massachusetts General Hospital, Boston, MA, United States Department of Ophthalmology, Massachusetts Eye and Ear Infirmary, Boston, MA, United States Department of Ophthalmology and Visual Neurosciences, University of Minnesota, Minneapolis, MN, United States Department of Neurology, Univers…	The eye and orbit are frequently the targets of immune-mediated inflammation, either as the sole organ involved or as part of a multi-organ system disease. The uveal tract is divided into anterior, intermediate, and posterior segments. “Anterior uveitis” and “iritis” are synonyms. Systemic inflammatory disorders tend to involve the eye in characteristic manners. As examples, disorders associated …	Export Date: 19 March 2024; Cited By: 0; Correspondence Address: S.K. Freitag; Ophthalmic Plastic Surgery Service, Massachusetts Eye and Ear Infirmary, Harvard Medical School, Boston, United States; email: suzanne_Freitag@meei.harvard.edu | RAYYAN-INCLUSION: {"Nathan"=>"Excluded"}	10.1007/978-3-031-23488-0_38	Adult-onset asthma and periocular xanthogranuloma (AAPOX);Anterior ischemic optic neuropathy (AION);Anterior uveitis;Anti-aquaporin 4 (AQP4) antibody;Anti-myelin oligodendrocyte glycoprotein (MOG) antibody;Antineutrophil cytoplasmic antibody (ANCA);Behcet’s disease;Birdshot retinochoroidopathy;Central serous retinopathy;Chronic relapsing inflammatory optic neuropathy (CRION);Dacryoadenitis;Eye;Gi…
rayyan-2753149	Autoimmune inner ear disease (AIED): A diagnostic challenge	2018	International Journal of Immunopathology and Pharmacology	0394-6320 2058-7384	32			Ciorba, A. and Corazzi, V. and Bianchini, C. and Aimoni, C. and Pelucchi, S. and Skarzynski, P. H. and Hatzopoulos, S.	http://iji.sagepub.com/ http://ovidsp.ovid.com/ovidweb.cgi?T=JS&PAGE=reference&D=emexb&NEWS=N&AN=627245742	English		A. Ciorba, Audiology and ENT Clinic, University of Ferrara, Ferrara, Italy. E-mail: andrea.ciorba@unife.it	Autoimmune inner ear disease (AIED) has been defined as a condition of bilateral sensorineural hearing loss (SNHL), caused by an 'uncontrolled' immune system response. The inner ear can be the direct target of the immune response, but it can be additionally damaged by a deposition of circulating immune complexes or by systemic immune-mediated diseases. The clinical expression of immune-mediated i…	RAYYAN-INCLUSION: {"Nathan"=>"Excluded"}	https://dx.doi.org/10.1177/2058738418808680	antigen antibody complex;audiologist;*autoimmune disease;clinical assessment;clinical feature;controlled study;diagnosis;human;immune response;*immune system;immunosuppressive treatment;*inner ear disease;letter;otolaryngologist;*perception deafness;rheumatologist;vestibular disorder;*steroid;Ear, Inner;Autoimmunity;Ear
rayyan-2753150	Acute mastoiditis in cochlear implanted children: A single-centre experience	2024	Acta otorrinolaringologica espanola	2173-5735	75	1	17-22	Ciorba, Andrea and Fancello, Virginia and Sacchet, Beatrice and Borin, Michela and Malagutti, Nicola and Bianchini, Chiara and Stomeo, Francesco and Pelucchi, Stefano	http://ovidsp.ovid.com/ovidweb.cgi?T=JS&PAGE=reference&D=prem&NEWS=N&AN=37722656				BACKGROUND: Acute mastoiditis (AM) is the most common complication of acute otitis media and primarily affects children under the age of two; current data on its prevalence in paediatric patients with cochlear implant (CI) are still scant. Proper management of AM in CI children is crucial in order to avoid the implications (financial and emotional) of an explant. Aim of this paper is to describe …	RAYYAN-INCLUSION: {"Nathan"=>"Excluded"}	https://dx.doi.org/10.1016/j.otoeng.2023.09.004	Only Child;Child
rayyan-2753151	Inner ear symptoms and disease: Pathophysiological understanding and therapeutic options	2013	Medical Science Monitor	1643-3750	19		1195-1210	Ciuman, R. R.	<Go to ISI>://WOS:000328951500001				In recent years, huge advances have taken place in understanding of inner ear pathophysiology causing sensorineural hearing loss, tinnitus, and vertigo. Advances in understanding comprise biochemical and physiological research of stimulus perception and conduction, inner ear homeostasis, and hereditary diseases with underlying genetics. This review describes and tabulates the various causes of in…	Ciuman, Raphael R. Ciuman, Raphael Richard/ABD-9855-2021 Ciuman, Raphael Richard/0000-0002-7141-5321 | RAYYAN-INCLUSION: {"Nathan"=>"Excluded"}	10.12659/msm.889815	Ear, Inner;Ear
rayyan-2753152	Cortico-thalamo-cortical interactions modulate electrically evoked EEG responses in mice	2023	eLife	2050084X (ISSN)	12			Claar, L. D. and Rembado, I. and Kuyat, J. R. and Russo, S. and Marks, L. C. and Olsen, S. R. and Koch, C.	https://www.scopus.com/inward/record.uri?eid=2-s2.0-85164055962&doi=10.7554%2feLife.84630&partnerID=40&md5=a642580ce63f76e1211cf85b9fed0a85	English		MindScope Program, Allen Institute, Seattle, United States Department of Biomedical and Clinical Sciences “L. Sacco”, University of Milan, Milan, Italy	Perturbational complexity analysis predicts the presence of consciousness in volunteers and patients by stimulating the brain with brief pulses, recording EEG responses, and computing their spatiotemporal complexity. We examined the underlying neural circuits in mice by directly stimulating cortex while recording with EEG and Neuropixels probes during wakefulness and isoflurane anesthesia. When m…	Export Date: 19 March 2024; Cited By: 4; Correspondence Address: L.D. Claar; MindScope Program, Allen Institute, Seattle, United States; email: lesliec@alleninstitute.org; C. Koch; MindScope Program, Allen Institute, Seattle, United States; email: christofk@alleninstitute.org | RAYYAN-INCLUSION: {"Nathan"=>"Excluded"}	10.7554/eLife.84630	Animals;Consciousness;Electroencephalography;Isoflurane;Mice;Thalamus;Wakefulness;atropine;carprofen;ceftriaxone;dexamethasone;G protein coupled receptor;parvalbumin;action potential;anesthesia;animal cell;animal experiment;animal model;Article;auditory stimulation;brain cortex;brain depth stimulation;controlled study;craniotomy;dendrite;electrophysiology;electrostimulation;event related potentia…
rayyan-2753153	BULLOUS LEUKOCYTOCLASTIC VASCULITIS IN A PATIENT WITH KNOWN UNDIFFERENTIATED AUTOIMMUNE RHEUMATIC DISEASE	2023	Rheumatology Advances in Practice	2514-1775	7		ii25-ii26	Clarke, R. and Fardeen, K. M. and Ghuman, S. and Murryam, S. and Bunker, C. and Jones, A. and Manson, J.	http://ovidsp.ovid.com/ovidweb.cgi?T=JS&PAGE=reference&D=emexb&NEWS=N&AN=643277157	English		R. Clarke, University College London Hospital, London, United Kingdom	Introduction: A 55-year-old woman with undifferentiated autoimmune rheumatic disease (uAIRD) and chronic leg ulcers presented with a progressive bullous eruption on her legs. During her admission, she developed visual disturbance, hearing loss, and brain lesions were discovered on imaging. There was diagnostic uncertainty between an infective process versus an inflammatory vasculitis as the drive…	RAYYAN-INCLUSION: {"Nathan"=>"Excluded"}		ANCA associated vasculitis;antigen antibody complex;audiometry;*blister;blood culture;brain damage;case report;central retina vein occlusion;clinical article;conference abstract;Corynebacterium;diagnosis;drug therapy;emergency ward;erythema;fasciitis;female;fever;hearing impairment;histopathology;human;human tissue;immunosuppressive treatment;intravenous drug administration;juvenile rheumatoid ar…
rayyan-2753154	Chronic cochlear implantation with and without electric stimulation in a mouse model induces robust cochlear influx of CX3CR1+/GFPmacrophages	2021	bioRxiv	2692-8205 (electronic) 2692-8205				Claussen, A. D. and Quevedo, R. V. and Higgins, T. and Mostaert, B. and Rahman, M. T. and Kirk, J. and Hirose, K. and Hansen, M. R.	https://www.biorxiv.org http://ovidsp.ovid.com/ovidweb.cgi?T=JS&PAGE=reference&D=empp&NEWS=N&AN=2015896177	English		A.D. Claussen, 200 W Arbor Drive, San Diego, CA 92103, United States. E-mail: aclaussen@ucsd.edu	Background: Cochlear implantation is an effective auditory rehabilitation strategy for those with profound hearing loss, including those with residual low frequency hearing through use of hybrid cochlear implantation techniques. Post-mortem studies demonstrate the nearly ubiquitous presence of intracochlear fibrosis and neo-ossification following cochlear implantation. Current evidence suggests p…	RAYYAN-INCLUSION: {"Nathan"=>"Excluded"}	https://dx.doi.org/10.1101/2021.10.31.466540	adult;animal cell;animal experiment;animal tissue;*auditory stimulation;cell count;cell infiltration;cochlea fenestra;*cochlea prosthesis;*cochlear implantation;*electrostimulation;fibrosis;*foreign body;histopathology;immunohistochemistry;*inflammation;innate immunity;*macrophage;male;mouse;*mouse model;nerve potential;nonhuman;scala tympani;surgical injury;telemetry;Mice;Electric Stimulation
rayyan-2753155	Chronic cochlear implantation with and without electric stimulation in a mouse model induces robust cochlear influx of CX3CR1+/GFP macrophages	2022	Hearing Research	03785955 (ISSN)	426			Claussen, A. D. and Quevedo, R. V. and Kirk, J. R. and Higgins, T. and Mostaert, B. and Rahman, M. T. and Oleson, J. and Hernandez, R. and Hirose, K. and Hansen, M. R.	https://www.scopus.com/inward/record.uri?eid=2-s2.0-85129947631&doi=10.1016%2fj.heares.2022.108510&partnerID=40&md5=b5b18ded2cfdb51f7fa2bd17208b9fae	English		Department of Otolaryngology Head and Neck Surgery, University of Iowa, Iowa City, 52242, IA, United States Department of Otolaryngology Head and Neck Surgery, University of California San Diego, San Diego, 92103, CA, United States Department of Biomedical Sciences, Creighton University, Omaha, 68178, NE, United States Cochlear Limited, Macquarie Park, NSW, 2113, Australia Department of Biostatis…	Background: Cochlear implantation is an effective auditory rehabilitation strategy for those with profound hearing loss, including those with residual low frequency hearing through use of hybrid cochlear implantation techniques. Post-mortem studies demonstrate the nearly ubiquitous presence of intracochlear fibrosis and neo-ossification following cochlear implantation. Current evidence suggests p…	Export Date: 19 March 2024; Cited By: 11; Correspondence Address: A.D. Claussen; Department of Otolaryngology Head and Neck Surgery, University of California San Diego, San Diego, 92103, United States; email: aclaussen@ucsd.edu; CODEN: HERED | RAYYAN-INCLUSION: {"Nathan"=>"Excluded"}	10.1016/j.heares.2022.108510	Cochlear implantation;Cochlear inflammation;Cochlear macrophages;Electro-acoustic stimulation;Foreign body response;Hearing preservation;Animals;Cochlea;Cochlear Implants;CX3C Chemokine Receptor 1;Disease Models, Animal;Electric Stimulation;Fibrosis;Foreign Bodies;Macrophages;Mice;chemokine receptor CX3CR1;Cx3cr1 protein, mouse;animal cell;animal experiment;animal model;Article;auditory rehabilit…
rayyan-2753156	Tolerability of Otic Solutions Containing Different Enrofloxacin Concentrations in Dogs with Healthy Ears	2023	Journal of the American Animal Hospital Association	05872871 (ISSN)	59	5	214-218	Clegg, J. and Souza, C. and Brame, B.	https://www.scopus.com/inward/record.uri?eid=2-s2.0-85171378319&doi=10.5326%2fJAAHA-MS-7363&partnerID=40&md5=1be8eaec8bf977c8e65c5b7a24856405	English		The Department of Veterinary Clinical Medicine, College of Veterinary Medicine, University of Illinois at Urbana-Champaign, Urbana, IL, United States	Otitis externa (OE) is a common disease in dogs, and topical medications are the preferred treatment. Compounded solutions of enrofloxacin are commonly used in practice to treat bacterial OE; however, the tolerability of different concentrations of this antibiotic in the ear canals of dogs has not been evaluated. The objective of this study is to determine if a higher concentration of enrofloxaci…	Export Date: 19 March 2024; Cited By: 0; Correspondence Address: C. Souza; The Department of Veterinary Clinical Medicine, College of Veterinary Medicine, University of Illinois at Urbana-Champaign, Urbana, United States; email: cpsouza@illinois.edu; CODEN: JAAHB | RAYYAN-INCLUSION: {"Nathan"=>"Excluded"}	10.5326/JAAHA-MS-7363	Animals;Anti-Bacterial Agents;Dog Diseases;Dogs;Enrofloxacin;antibiotic agent;glucocorticoid;sodium chloride;antiinfective agent;animal cell;animal experiment;animal model;animal tissue;Article;body weight;clinical examination;contact dermatitis;controlled study;cytology;drug efficacy;drug tolerability;external auditory canal;external otitis;follow up;Giemsa stain;human;inflammation;inflammatory …
rayyan-2753157	Fluorescein Angiography Findings in Susac Syndrome: A Multicenter Retrospective Case Series	2023	Journal of Neuro-Ophthalmology	1070-8022 1536-5166	43	4	481-490	Cohen, D. A. and Tajfirouz, D. and Vodopivec, I. and Kyle, K. and Bouffard, M. A. and Bhattacharyya, S. and Douglas, V. C. and Rasool, N. and Bhatti, M. T. and McKeon, A. and Pittock, S. and Flanagan, E. P. and Prasad, S. and Nagagopal, V. and Egan, R. A. and Chen, J. J. and Chwalisz, B. K.	http://journals.lww.com/jneuro-ophthalmology http://ovidsp.ovid.com/ovidweb.cgi?T=JS&PAGE=reference&D=emexb&NEWS=N&AN=2028718640	English		B.K. Chwalisz, Mgh Neurology, WACC 835, 15 Parkman Street, Boston, MA 02130, United States. E-mail: BCHWALISZ@mgh.harvard.edu	Background:Susac syndrome is a vasculopathy, resulting in the classic triad of branch retinal artery occlusion (BRAO), inner ear ischemia, and brain ischemia. In this retrospective chart review, we characterize fluorescein angiography (FA) findings and other ancillary studies in Susac syndrome, including the appearance of persistent disease activity and the occurrence of new subclinical disease o…	RAYYAN-INCLUSION: {"Nathan"=>"Excluded"}	https://dx.doi.org/10.1097/WNO.0000000000001826	adult;article;audiography;audiometry;best corrected visual acuity;case study;cerebrospinal fluid analysis;clinical article;clinical outcome;cohort analysis;disease activity;female;*fluorescence angiography;follow up;headache;human;immunosuppressive treatment;inner ear;male;medical record review;middle aged;multicenter study;neuroradiologist;nuclear magnetic resonance imaging;ophthalmoscopy;optica…
rayyan-2753158	Sounds of danger and post-traumatic stress responses in wild rodents: ecological validity of a translational model of post-traumatic stress disorder	2023	Molecular Psychiatry	1359-4184 1476-5578	28	11	4719-4728	Cohen, H. and Matar, M. A. and Todder, D. and Cohen, C. and Zohar, J. and Hawlena, H. and Abramsky, Z.	https://www.nature.com/mp/ http://ovidsp.ovid.com/ovidweb.cgi?T=JS&PAGE=reference&D=emexb&NEWS=N&AN=2025297822	English		H. Cohen, Faculty of Health Sciences, Ben-Gurion University of the Negev, Israel & Ministry of Health, Anxiety and Stress Research Unit, Beer-Sheva Mental Health Center, Beer-Sheva, Israel. E-mail: hagitc@bgu.ac.il	In the wild, animals face a highly variable world full of predators. Most predator attacks are unsuccessful, and the prey survives. According to the conventional perspective, the fear responses elicited by predators are acute and transient in nature. However, the long-term, non-lethal effects of predator exposure on prey behavioral stress sequelae, such as anxiety and post-traumatic symptoms, rem…	RAYYAN-INCLUSION: {"Nathan"=>"Excluded"}	https://dx.doi.org/10.1038/s41380-023-02240-7	Acomys cahirinus;adult;animal experiment;animal model;anxiety;article;behavior;behavior assessment;behavioral stress;behavioral test parameters;dentate gyrus;*ecological validity;elevated plus maze test;exploratory behavior;fear;female;functional disease;Gerbillus;granule cell;habituation;*hazard;hypothalamus;male;metabolite;*model;mouse;natural selection;nonhuman;open field test;owl;physiologica…
rayyan-2753159	Effects of Sleep Fragmentation and Estradiol Decline on Cortisol in a Human Experimental Model of Menopause	2023	Journal of Clinical Endocrinology and Metabolism	0021972X (ISSN)	108	11	E1347-E1357	Cohn, A. Y. and Grant, L. K. and Nathan, M. D. and Wiley, A. and Abramson, M. and Harder, J. A. and Crawford, S. and Klerman, E. B. and Scheer, F. A. J. L. and Kaiser, U. B. and Rahman, S. A. and Joffe, H.	https://www.scopus.com/inward/record.uri?eid=2-s2.0-85174640441&doi=10.1210%2fclinem%2fdgad285&partnerID=40&md5=f1a5e21e9d0421a4a6978cdb0a927180	English		Division of Endocrinology, Diabetes and Hypertension, Brigham and Women’s Hospital (BWH), Harvard Medical School (HMS), Boston, 02115, MA, United States Women’s Hormones and Aging Research Program, Department of Psychiatry, BWH, HMS, Boston, 02115, MA, United States Connors Center for Women’s Health and Gender Biology, BWH, HMS, Boston, 02115, MA, United States Division of Sleep and Circadian Dis…	Context: Perturbations to the hypothalamic-pituitary-adrenal (HPA) axis have been hypothesized to increase postmenopausal cardiometabolic risk. Although sleep disturbance, a known risk factor for cardiometabolic disease, is prevalent during the menopause transition, it is unknown whether menopause-related sleep disturbance and estradiol decline disturb the HPA axis. Objective: We examined the eff…	Export Date: 19 March 2024; Cited By: 0; Correspondence Address: H. Joffe; Women’s Hormones and Aging Research Program, Department of Psychiatry, Brigham and Women’s Hospital, Boston, 75 Francis St, Thorn 11-11, 02115, United States; email: hjoffe@bwh.harvard.edu; CODEN: JCEMA | RAYYAN-INCLUSION: {"Nathan"=>"Excluded"}	10.1210/clinem/dgad285	cortisol;estradiol;hypothalamic-pituitary adrenal axis;menopause;sleep fragmentation;stress;Female;Humans;Hydrocortisone;Hypothalamo-Hypophyseal System;Pituitary-Adrenal System;Saliva;Sleep;Sleep Deprivation;corticosteroid;corticotropin;gonadorelin;adult;Article;auditory stimulation;body mass;cardiometabolic risk;cardiovascular disease;cardiovascular mortality;clinical article;corticosterone rele…
rayyan-2753160	Response to Treatment in 3q29 Deletion Syndrome-Associated Psychosis: A Mini-Review	2023	Neuropsychobiology	0302282X (ISSN)	82	5	263-270	Colijn, M. A.	https://www.scopus.com/inward/record.uri?eid=2-s2.0-85170539020&doi=10.1159%2f000531747&partnerID=40&md5=8c1a163b3619ff6017323c6ee5b6ff1a	English		Department of Psychiatry, Mathison Centre for Mental Health Research and Education, Hotchkiss Brain Institute, University of Calgary, Calgary, AB, Canada	3q29 deletion syndrome is characterized by various developmental abnormalities, medical issues, and neuropsychiatric symptoms, including psychosis. Although this syndrome may confer the greatest risk for schizophrenia of any copy number variation, response to antipsychotic medication has infrequently been described in the literature, and no reviews on the topic currently exist. As such, the purpo…	Export Date: 19 March 2024; Cited By: 0; Correspondence Address: M.A. Colijn; Department of Psychiatry, Mathison Centre for Mental Health Research and Education, Hotchkiss Brain Institute, University of Calgary, Calgary, Canada; email: mark.colijn2@ucalgary.ca; CODEN: NPBYA | RAYYAN-INCLUSION: {"Nathan"=>"Excluded"}	10.1159/000531747	3q29;Genetics;Intellectual disability;Neuropsychiatry;Psychosis;Schizophrenia;antidepressant agent;aripiprazole;atypical antipsychotic agent;blonanserin;buspirone;chlorpromazine;clozapine;donepezil;fluphenazine decanoate;haloperidol;haloperidol decanoate;lamotrigine;levomepromazine;lithium;loxapine;mood stabilizer;neuroleptic agent;olanzapine;paliperidone;perphenazine;prochlorperazine;psychotropi…
rayyan-2753161	Vestibular disease in horses: Recognition, localisation and common causes	2024	Equine Veterinary Education	09577734 (ISSN)	36	3	122-126	Colmer, S. F. and Johnson, A. L.	https://www.scopus.com/inward/record.uri?eid=2-s2.0-85174261980&doi=10.1111%2feve.13900&partnerID=40&md5=94fb4ab7e8b157364c46d5b501c24f49	English		Department of Clinical Sciences—New Bolton Center, University of Pennsylvania School of Veterinary Medicine, Kennett Square, PA, United States		Export Date: 19 March 2024; Cited By: 0; Correspondence Address: A.L. Johnson; Department of Clinical Sciences—New Bolton Center, University of Pennsylvania School of Veterinary Medicine, Kennett Square, United States; email: aljdvm03@gmail.com | RAYYAN-INCLUSION: {"Nathan"=>"Excluded"}	10.1111/eve.13900	animal lameness;brain abscess;cerebrospinal fluid;computer assisted tomography;corpus callosum;external auditory canal;external otitis;facial nerve paralysis;hair cell (inner ear);head movement;hearing impairment;histology;horse;medial longitudinal fasciculus;neural stem cell;nonhuman;Note;nuclear magnetic resonance imaging;pathologic nystagmus;recognition;semicircular canal;temporal bone;vestibu…
rayyan-2753162	Events with Different Emotional Valence Affect the Eye's Lacrimal Caruncle Temperature Changes in Sheep	2024	Animals	2076-2615 (electronic) 2076-2615	14	1	50	Comin, M. and Atallah, E. and Chincarini, M. and Mazzola, S. M. and Canali, E. and Minero, M. and Cozzi, B. and Rossi, E. and Vignola, G. and Dalla Costa, E.	http://www.mdpi.com/journal/animals http://ovidsp.ovid.com/ovidweb.cgi?T=JS&PAGE=reference&D=emexb&NEWS=N&AN=2027847826	English		E. Dalla Costa, Dipartimento di Medicina Veterinaria e Scienze Animali, Universita degli Studi di Milano, Lodi 26900, Italy. E-mail: emanuela.dallacosta@unimi.it	Infrared thermography (IRT) has been recently applied to measure lacrimal caruncle temperature non-invasively since this region is related to the sympathetic response, and it seems a promising technique that is able to infer negative emotions in sheep (e.g., fear). However, the scientific literature so far is limited in understanding whether a caruncle's temperature changes also in response to po…	RAYYAN-INCLUSION: {"Nathan"=>"Excluded"}	https://dx.doi.org/10.3390/ani14010050	agriculture;anticipation;article;behavior;data collection method;ear;electronic spreadsheet;*eye;head;housing;humidity;information processing;physiological coregulation;room temperature;*sheep;statistical analysis;thermography;*valence (emotion);workflow;hydrocortisone;data analysis software;ELISA kit;infrared camera;microplate reader;thermograph;video processor;*lacrimal caruncle temperature;Mul…
rayyan-2753163	Modelling inner ear development and disease using pluripotent stem cells - a pathway to new therapeutic strategies	2022	Disease Models & Mechanisms	1754-8403	15	11		Connolly, K. and Gonzalez-Cordero, A.	<Go to ISI>://WOS:000895402600004				The sensory epithelia of the mammalian inner ear enable sound and movement to be perceived. Damage to these epithelia can cause irreversible sensorineural hearing loss and vestibular dysfunction because they lack regenerative capacity. The human inner ear cannot be biopsied without causing permanent damage, significantly limiting the tissue samples available for research. Investigating disease pa…	Connolly, Keeva Gonzalez-Cordero, Anai Gonzalez Cordero, Anai/0000-0002-1818-0375 1754-8411 | RAYYAN-INCLUSION: {"Nathan"=>"Excluded"}	10.1242/dmm.049593	Ear, Inner
rayyan-2753164	Hoigne's syndrome, an uncommon mimicker of anaphylaxis: Systematic literature review	2024	Journal of autoimmunity	1095-9157 0896-8411	143		103164	Consolascio, Danilo and Bronz, Gabriel and Lardelli, Pietro F. and Milani, Gregorio P. and Lava, Sebastiano A. G. and Terziroli Beretta Piccoli, Benedetta and Bianchetti, Mario G. and Bergmann, Marcel M. and Rizzi, Mattia	http://ovidsp.ovid.com/ovidweb.cgi?T=JS&PAGE=reference&D=medp&NEWS=N&AN=38194789				The term Hoigne's syndrome denotes a mimicker of anaphylaxis, which occurs immediately after the parenteral administration of a drug and is likely caused by non-thrombotic pulmonary and systemic drug micro-embolization. It has so far been documented uniquely in case reports and small case series. Because this condition has never been systematically evaluated, we performed a structured literature …	RAYYAN-INCLUSION: {"Nathan"=>"Excluded"}	https://dx.doi.org/10.1016/j.jaut.2023.103164	Anaphylaxis
rayyan-2753165	Non-coding RNAs in the development of sensory organs and related diseases	2013	Cellular and Molecular Life Sciences	1420-682X	70	21	4141-4155	Conte, I. and Banfi, S. and Bovolenta, P.	<Go to ISI>://WOS:000325701800012				Genomes are transcribed well beyond the conventionally annotated protein-encoding genes and produce many thousands of regulatory non-coding RNAs (ncRNAs). In the last few years, ncRNAs, especially microRNAs and long non-coding RNA, have received increasing attention because of their implication in the function of chromatin-modifying complexes and in the regulation of transcriptional and post-tran…	Conte, Ivan Banfi, Sandro Bovolenta, Paola ; BANFI, Sandro/K-3963-2018 Conte, Ivan/0000-0002-8968-9021; Bovolenta, Paola/0000-0002-1870-751X; BANFI, Sandro/0000-0002-6541-8833 1420-9071 | RAYYAN-INCLUSION: {"Nathan"=>"Excluded"}	10.1007/s00018-013-1335-z
rayyan-2753166	Vitamin D, smoking, EBV, and long-term cognitive performance in MS: 11-year follow-up of BENEFIT	2020	Neurology	0028-3878 1526-632X	94	18	E1950-E1960	Cortese, M. and Munger, K. L. and Martinez-Lapiscina, E. H. and Barro, C. and Edan, G. and Freedman, M. S. and Hartung, H. P. and Montalban, X. and Foley, F. W. and Penner, I. K. and Hemmer, B. and Fox, E. J. and Schippling, S. and Wicklein, E. M. and Kappos, L. and Kuhle, J. and Ascherio, A.	http://www.neurology.org http://ovidsp.ovid.com/ovidweb.cgi?T=JS&PAGE=reference&D=emexb&NEWS=N&AN=2019235067	English		M. Cortese, Department of Nutrition, Harvard T.H. Chan School of Public Health, Boston, MA, United States. E-mail: mcortese@hsph.harvard.edu	ObjectiveTo investigate whether vitamin D, smoking, and anti-Epstein-Barr virus (EBV) antibody concentrations predict long-term cognitive status and neuroaxonal injury in multiple sclerosis (MS).MethodsThis study was conducted among 278 patients with clinically isolated syndrome who participated in the clinical trial BENEFIT (Betaferon/Betaseron in Newly Emerging Multiple Sclerosis for Initial Tr…	RAYYAN-INCLUSION: {"Nathan"=>"Excluded"}	https://dx.doi.org/10.1212/WNL.0000000000009371	adult;article;body mass;clinical trial;cognition;controlled study;demyelinating disease;drug therapy;Epstein Barr virus;female;*follow up;gene expression;human;human tissue;immunoglobulin blood level;light chain;major clinical study;male;*mental performance;multiple sclerosis;multiple trauma;neurofilament;non-smoker;nonhuman;paced auditory serial addition test;*smoking;vitamin blood level;beta1b …
rayyan-2753167	Blood-Labyrinth Barrier in Health and Diseases: Effect of Hormetic Nutrients	2023	Antioxidants and Redox Signaling	1523-0864 1557-7716				Cosentino, A. and Agafonova, A. and Modafferi, S. and Salinaro, A. T. and Scuto, M. and Maiolino, L. and Fritsch, T. and Calabrese, E. J. and Lupo, G. and Anfuso, C. D. and Calabrese, V.	https://www.liebertonline.com/ars http://ovidsp.ovid.com/ovidweb.cgi?T=JS&PAGE=reference&D=emexa&NEWS=N&AN=2028285117	English		G. Lupo, Section of Medical Biochemistry, Department of Biomedical and Biotechnological Sciences, School of Medicine, University of Catania, Catania 95123, Italy. E-mail: gabriella.lupo@unict.it	Significance: The stria vascularis, located in the inner ear, consists of three layers, one of which is the blood-labyrinth barrier (BLB). It is formed by endothelial cells, sealed together to prevent the passage of toxic substances from the blood to the inner ear, by pericytes and perivascular-resident macrophage-like melanocyte. Recent Advances: There are various causes that lead to hearing los…	RAYYAN-INCLUSION: {"Nathan"=>"Excluded"}	https://dx.doi.org/10.1089/ars.2023.0251	article;endothelium cell;hearing impairment;*hormesis;human;human cell;*inner ear;macrophage;melanocyte;noise;*nutrient;*organoid;ototoxicity;oxidation reduction reaction;*perception deafness;pericyte;presbyacusis;resident;stria vascularis;nanoparticle;toxic substance;Ear, Inner;Food
rayyan-2753168	Blood-Labyrinth Barrier in Health and Diseases: Effect of Hormetic Nutrients	2023	Antioxidants & redox signaling	1557-7716 1523-0864				Cosentino, Alessia and Agafonova, Aleksandra and Modafferi, Sergio and Trovato Salinaro, Angela and Scuto, Maria and Maiolino, Luigi and Fritsch, Tilman and Calabrese, Edward J. and Lupo, Gabriella and Anfuso, Carmelina Daniela and Calabrese, Vittorio	http://ovidsp.ovid.com/ovidweb.cgi?T=JS&PAGE=reference&D=medp&NEWS=N&AN=37565276				Significance: The stria vascularis, located in the inner ear, consists of three layers, one of which is the blood-labyrinth barrier (BLB). It is formed by endothelial cells, sealed together to prevent the passage of toxic substances from the blood to the inner ear, by pericytes and perivascular-resident macrophage-like melanocyte. Recent Advances: There are various causes that lead to hearing los…	RAYYAN-INCLUSION: {"Nathan"=>"Excluded"}	https://dx.doi.org/10.1089/ars.2023.0251	Ear, Inner;Food
rayyan-2753169	Generation of sensory hair cells by genetic programming with a combination of transcription factors	2015	Development	0950-1991	142	11	1948-1959	Costa, A. and Sanchez-Guardado, L. and Juniat, S. and Gale, J. E. and Daudet, N. and Henrique, D.	<Go to ISI>://WOS:000355209700005				Mechanosensory hair cells (HCs) are the primary receptors of our senses of hearing and balance. Elucidation of the transcriptional networks regulating HC fate determination and differentiation is crucial not only to understand inner ear development but also to improve cell replacement therapies for hearing disorders. Here, we show that combined expression of the transcription factors Gfi1, Pou4f3…	Costa, Aida Sanchez-Guardado, Luis Juniat, Stephanie Gale, Jonathan E. Daudet, Nicolas Henrique, Domingos Sanchez Guardado, Luis/AAB-5254-2019; Gale, Jonathan/AAG-6874-2019; Daudet, Nicolas/ABB-8077-2021; Daudet, Nicolas/ABC-2422-2020; Henrique, Domingos/E-5460-2010 Sanchez Guardado, Luis/0000-0001-5598-8608; Daudet, Nicolas/0000-0002-4039-4716; Henrique, Domingos/0000-0001-8869-1894; Gale, Jonat…	10.1242/dev.119149	Transcription Factors
rayyan-2753170	Metalloproteinases as Biomarkers and Sociomarkers in Human Health and Disease	2024	Biomolecules	2218273X (ISSN)	14	1		Costa, D. and Scalise, E. and Ielapi, N. and Bracale, U. M. and Andreucci, M. and Serra, R.	https://www.scopus.com/inward/record.uri?eid=2-s2.0-85183098910&doi=10.3390%2fbiom14010096&partnerID=40&md5=d55bff4c007d69b18c54b0e3087fe18e	English		Department of Medical and Surgical Sciences, Magna Graecia University of Catanzaro, Catanzaro, 88100, Italy Interuniversity Center of Phlebolymphology (CIFL), Magna Graecia University of Catanzaro, Catanzaro, 88100, Italy Department of Public Health and Infectious Disease, “Sapienza” University of Rome, Rome, 00185, Italy Department of Public Health, University Federico II of Naples, Naples, 8013…	Metalloproteinases (MPs) are zinc-dependent enzymes with proteolytic activity and a variety of functions in the pathophysiology of human diseases. The main objectives of this review are to analyze a specific family of MPs, the matrix metalloproteinases (MMPs), in the most common chronic and complex diseases that affect patients’ social lives and to better understand the nature of the associations…	Export Date: 19 March 2024; Cited By: 0; Correspondence Address: R. Serra; Department of Medical and Surgical Sciences, Magna Graecia University of Catanzaro, Catanzaro, 88100, Italy; email: rserra@unicz.it; M. Andreucci; Department of Health Sciences, Magna Graecia University of Catanzaro, Catanzaro, 88100, Italy; email: andreucci@unicz.it | RAYYAN-INCLUSION: {"Nathan"=>"Excluded"}	10.3390/biom14010096	biomarkers;chronic diseases;complexity paradigm;complexity science;health;interdisciplinary approach;matrix metalloproteinases;psychosocial aspects;sociomarkers;well-being;Humans;Physicians;Proteolysis;Zinc;biological marker;brain derived neurotrophic factor;corticotropin;epinephrine;gelatinase A;gelatinase B;interleukin 1beta;interleukin 6;matrix metalloproteinase;metalloprotein;metalloproteinas…
rayyan-2753171	SUSAC SYNDROME: CASE SERIES FROM ADULT and PEDIATRIC TERTIARY ACADEMIC MEDICAL CENTERS	2023	Annals of the Rheumatic Diseases	1468-2060	82		2155-2156	Couette, N. and Gagne, S. and Paul, J.	http://ovidsp.ovid.com/ovidweb.cgi?T=JS&PAGE=reference&D=emexa&NEWS=N&AN=642363175	English		N. Couette, Genesis HealthCare System, Rheumatology, Zanesville, United States	Background: Susac Syndrome (SS) is a rare autoimmune endotheliopathy that affects the brain, retina, and inner ear, characterized by a clinical triad of encephalopathy branch retinal artery occlusion (BRAO), and sensorineural hearing loss (SNHL)[1]. Brain MRI, fluorescein angiogram (FA), and audiometry help to establish a diagnosis[2]. The clinical presentation of SS is often variable leading to …	RAYYAN-INCLUSION: {"Nathan"=>"Excluded"}	https://dx.doi.org/10.1136/annrheumdis-2023-eular.3980	adolescent;adult;audiography;audiometry;bilateral hearing loss;brain biopsy;brain damage;branch retinal artery occlusion;*case study;Caucasian;cell count;central nervous system;cerebrospinal fluid;child;clinical article;clinical feature;conference abstract;diagnosis;diagnosis time;dizziness;drug megadose;drug therapy;ethnicity;female;gender;hearing impairment;human;hyperproteinorrhachia;immunosup…
rayyan-2753172	EROSIVE PSORIATIC ARTHRITIS CAUSING DEAFNESS	2023	Rheumatology (United Kingdom)	1462-0332	62		ii134-ii135	Coulton, A. K. and Gubbins, W. R. and Young-Min, S.	http://ovidsp.ovid.com/ovidweb.cgi?T=JS&PAGE=reference&D=emed25&NEWS=N&AN=641325229	English		A.K. Coulton, Portsmouth Hospitals University Trust, Rheumatology, Portsmouth, United Kingdom	Background/Aims Hearing loss from systemic psoriatic disease is rare, and cases reported in the literature have been reported with sensorineural deficits. Conductive hearing loss due to psoriatic arthritis has not been specifically reported in the literature, and this is believed to be the first reported case of erosive psoriatic arthritis causing conductive hearing loss. Presented is an illustra…	RAYYAN-INCLUSION: {"Nathan"=>"Excluded"}	https://dx.doi.org/10.1093/rheumatology/kead104.265	adult;audiology;auditory canal;bilateral hearing loss;case report;clinical article;complication;conduction deafness;conference abstract;conservative treatment;disease control;down regulation;drug combination;drug therapy;erosion;external auditory canal;female;hearing;*hearing impairment;human;jaw;joint function;mandible;mandible condyle;mixed hearing loss;mouth;nuclear magnetic resonance imaging;…
rayyan-2753173	Psychotic disorders as a framework for precision psychiatry	2023	Nature Reviews Neurology	17594758 (ISSN)	19	4	221-234	Coutts, F. and Koutsouleris, N. and McGuire, P.	https://www.scopus.com/inward/record.uri?eid=2-s2.0-85149426665&doi=10.1038%2fs41582-023-00779-1&partnerID=40&md5=d587a367670d449e388c2869b462b54a	English		Institute of Psychiatry, Psychology and Neuroscience, King’s College London, London, United Kingdom Department of Psychiatry and Psychotherapy, Ludwig-Maximilians-University, Munich, Germany Max Planck Institute of Psychiatry, Munich, Germany Department of Psychiatry, University of Oxford, Oxford, United Kingdom NIHR Oxford Health Biomedical Research Centre, Oxford, United Kingdom	People with psychotic disorders can show marked interindividual variations in the onset of illness, responses to treatment and relapse, but they receive broadly similar clinical care. Precision psychiatry is an approach that aims to stratify people with a given disorder according to different clinical outcomes and tailor treatment to their individual needs. At present, interindividual differences…	Export Date: 19 March 2024; Cited By: 4; Correspondence Address: P. McGuire; Department of Psychiatry, University of Oxford, Oxford, United Kingdom; email: philip.mcguire@psych.ox.ac.uk | RAYYAN-INCLUSION: {"Nathan"=>"Excluded"}	10.1038/s41582-023-00779-1	Humans;Psychiatry;Psychotic Disorders;albumin;autoantibody;biological marker;brain derived neurotrophic factor;C reactive protein;clozapine;dopamine;hydrocortisone;interleukin 1beta;interleukin 7;interleukin 8;matrix metalloproteinase;n methyl dextro aspartic acid;triacylglycerol;apathy;area under the curve;artificial intelligence;bipolar disorder;body mass;cancer mortality;cannabis use;cardiovas…
rayyan-2753174	The impact of labyrinthine magnetic resonance signal alterations on the treatment of sudden sensory-neural hearing loss	2023	Acta Oto-Laryngologica	0001-6489 1651-2251	143	6	459-465	Covelli, E. and Filippi, C. and Elfarargy, H. H. and Volpini, L. and Margani, V. and Moltoni, G. and Palizzi, S. and Romano, A. and Bozzao, A. and Barbara, M.	http://www.tandfonline.com/loi/ioto20 http://ovidsp.ovid.com/ovidweb.cgi?T=JS&PAGE=reference&D=emexa&NEWS=N&AN=2023889987	English		E. Covelli, Otorhinolaryngology, NESMOS Department, Sant Andrea Hospital, Faculty of Medicine and Psychology, Sapienza University, Via di Grottarossa 1035-1039, Rome 00189, Italy. E-mail: edoardo.covelli@uniroma1.it	Background: Sudden sensory-neural hearing loss (SSNHL), with positive findings on magnetic resonance imaging (MRI), possibly related to labyrinthine hemorrhage, is a rare condition and difficult to be diagnosed. Objective(s): We evaluated the role of MRI in detecting labyrinthine signal changes and the impact of these changes on the prognosis of SSNHL after the intratympanic corticosteroid inject…	RAYYAN-INCLUSION: {"Nathan"=>"Excluded"}	https://dx.doi.org/10.1080/00016489.2023.2221695	adult;aged;article;bleeding;clinical article;comparative study;controlled study;female;human;idiopathic disease;*inner ear;male;*nuclear magnetic resonance imaging;*perception deafness;prognosis;prospective study;corticosteroid/ty [Intratympanic Drug Administration];prednisolone/ty [Intratympanic Drug Administration];MRI scanner;labyrinthine hemorrhage;Magnetic Resonance Spectroscopy
rayyan-2753175	Cochlear implant surgery facilitates intracochlear distribution of perioperative systemic steroids	2023	Acta oto-laryngologica	1651-2251 0001-6489	143	8	647-654	Creber, Nathan J. and Eastwood, Hayden T. and Hampson, Amy J. and O'Leary, Stephen J.	http://ovidsp.ovid.com/ovidweb.cgi?T=JS&PAGE=reference&D=med24&NEWS=N&AN=37603289				BACKGROUND: Systemically administered steroids are widely utilised for hearing preservation therapies. More recently, steroids have been administered to achieve hearing protection after cochlear implant surgery. Currently there is a lack of understanding as to which administration route offers most therapeutic efficacy, local or systemic administration. Paramount to this are observations in anima…	RAYYAN-INCLUSION: {"Nathan"=>"Excluded"}	https://dx.doi.org/10.1080/00016489.2023.2241877	Animals;Guinea Pigs;*Cochlear Implantation;*Cochlear Implants;Cochlea/su [Surgery];Steroids;Dexamethasone
rayyan-2753176	Drug Development for New Psychiatric Drug Therapies	2023	Advances in Neurobiology	21905215 (ISSN)	30		131-167	Crismon, M. L. and Walkow, J. and Sommi, R. W.	https://www.scopus.com/inward/record.uri?eid=2-s2.0-85150666647&doi=10.1007%2f978-3-031-21054-9_5&partnerID=40&md5=10a765d9d9680b0fbf1e006141743350	English	Springer	The University of Texas at Austin, Austin, TX, United States University of Missouri at Kansas City, Kansas City, MO, United States	Drug development is an expensive, high risk, and highly regulated process. Only about 6.2% of new molecules tested for mental disorders eventually achieve Food and Drug Administration (FDA) approval. New molecular entities are produced, and extensive in vitro animal testing is performed before they are evaluated in humans. The compound is used in animals to predict clinical effects in humans, and…	Export Date: 19 March 2024; Cited By: 0; Correspondence Address: M.L. Crismon; The University of Texas at Austin, Austin, United States; email: lynn.crismon@austin.utexas.edu | RAYYAN-INCLUSION: {"Nathan"=>"Excluded"}	10.1007/978-3-031-21054-9_5	Animal models;Biomarker;Clinical trial;Drug development;Efficacy;FDA;Pharmacodynamics;Pharmacokinetics;Psychotropic;Regulation;Safety;Animals;Humans;aducanumab;antidepressant agent;asenapine;atomoxetine;benzatropine;biosimilar agent;brain derived neurotrophic factor;clozapine;diazepam;dopamine receptor;fluoxetine;human growth hormone;infliximab;ketamine;lisdexamfetamine;loxapine;microsphere;nose …
rayyan-2753177	Induced Pluripotent Stem Cell-Derived Organoids: Their Implication in COVID-19 Modeling	2023	International Journal of Molecular Sciences	1661-6596 1422-0067	24	4	3459	Csobonyeiova, M. and Klein, M. and Kuniakova, M. and Varga, I. and Danisovic, L.	http://www.mdpi.com/journal/ijms http://ovidsp.ovid.com/ovidweb.cgi?T=JS&PAGE=reference&D=emed25&NEWS=N&AN=2021778048	English		L. Danisovic, Regenmed Ltd, Medena 29, Bratislava 811 01, Slovakia. E-mail: lubos.danisovic@fmed.uniba.sk	The outbreak of coronavirus disease 2019 (COVID-19) caused by severe acute respiratory syndrome coronavirus 2 (SARS-CoV-2) has become a significant global health issue. This novel virus's high morbidity and mortality rates have prompted the scientific community to quickly find the best COVID-19 model to investigate all pathological processes underlining its activity and, more importantly, search …	RAYYAN-INCLUSION: {"Nathan"=>"Excluded"}	https://dx.doi.org/10.3390/ijms24043459	airway;blood vessel;cerebral organoid;*coronavirus disease 2019;drug screening;heart tissue;human;in vitro study;*induced pluripotent stem cell;inner ear;intestinal organoid;kidney organoid;liver organoid;nonhuman;organotypic model;*pancreatic organoid;review
rayyan-2753178	Tim-3 Coordinates Macrophage-Trophoblast Crosstalk via Angiogenic Growth Factors to Promote Pregnancy Maintenance	2023	International Journal of Molecular Sciences	1661-6596 1422-0067	24	2	1538	Cui, L. and Sun, F. and Xu, Y. and Li, M. and Chen, L. and Chen, C. and Qian, J. and Li, D. and Du, M. and Wang, S.	http://www.mdpi.com/journal/ijms http://ovidsp.ovid.com/ovidweb.cgi?T=JS&PAGE=reference&D=emed25&NEWS=N&AN=2021154369	English		M. Du, Laboratory for Reproductive Immunology, Key Laboratory of Reproduction Regulation, Shanghai Institute of Planned Parenthood Research), Shanghai Key Laboratory of Female Reproductive Endocrine Related Diseases, Hospital of Obstetrics and Gynecology, Fudan University Shanghai Medical College, Shanghai 200031, China. E-mail: mrdu@fudan.edu.cn, S. Wang, Laboratory for Reproductive Immunology, …	T-cell immunoglobulin mucin-3 (Tim-3) is an important checkpoint that induces maternal-fetal tolerance in pregnancy. Macrophages (Mphis) play essential roles in maintaining maternal-fetal tolerance, remodeling spiral arteries, and regulating trophoblast biological behaviors. In the present study, the formation of the labyrinth zone showed striking defects in pregnant mice treated with Tim-3 neutr…	RAYYAN-INCLUSION: {"Nathan"=>"Excluded"}	https://dx.doi.org/10.3390/ijms24021538	adoptive transfer;adult;*angiogenesis;animal experiment;article;case control study;*cell interaction;cell invasion;clinical article;controlled study;dysplasia/dt [Drug Therapy];female;fetus;fetus wastage/dt [Drug Therapy];human;human cell;human tissue;HUVEC cell line;immortalized cell line;inner ear;*macrophage;male;mother fetus relationship;mouse;nonhuman;placenta;placenta development;placenta d…
rayyan-2753179	Stem Cell-Based Therapies for Auditory Hair Cell Regeneration in the Treatment of Hearing Loss	2024	Tissue engineering. Part B, Reviews	1937-3376 1937-3368	30	1	15-28	Cumpata, Adeline Josephine and Labusca, Luminita and Radulescu, Luminita Mihaela	http://ovidsp.ovid.com/ovidweb.cgi?T=JS&PAGE=reference&D=medl&NEWS=N&AN=37440318				The incidence and prevalence of hearing loss is increasing globally at an accelerated pace. Hair cells represent the sensory receptors of auditory and vestibular systems. Hair cell absence, loss or degeneration due to congenital diseases, trauma, toxicity, infection or advancing age, results in disabling hearing loss. Regenerative medicine approaches consisting in stem cell-based hair cell rescue…	RAYYAN-INCLUSION: {"Nathan"=>"Excluded"}	https://dx.doi.org/10.1089/ten.TEB.2023.0084	Humans;Regeneration;Hearing Loss/th [Therapy];Hearing Loss/me [Metabolism];*Hearing Loss;Deafness/me [Metabolism];Deafness/th [Therapy];*Deafness;Hair Cells, Auditory/me [Metabolism];Stem Cells
rayyan-2753180	Towards Regenerative Audiology: Immune Modulation of Adipose-Derived Mesenchymal Cells Preconditioned with Citric Acid-Coated Antioxidant-Functionalized Magnetic Nanoparticles	2023	Medicina (Lithuania)	1010660X (ISSN)	59	3		Cumpata, A. J. and Peptanariu, D. and Lungoci, A. L. and Labusca, L. and Pinteala, M. and Radulescu, L.	https://www.scopus.com/inward/record.uri?eid=2-s2.0-85151109218&doi=10.3390%2fmedicina59030587&partnerID=40&md5=73abb58b9923978780cf6b56327ab50b	English		Doctoral School, “Grigore T. Popa” University of Medicine and Pharmacy, Universitatii Street 16, Iasi, 700115, Romania Centre of Advanced Research in Bionanoconjugates and Biopolymers ‘‘Petru Poni’’, Institute of Macromolecular Chemistry Aleea Grigore Ghica, Voda 41A, Iasi, 700487, Romania Orthopedics and Traumatology Clinic, Emergency Hospital Saint Spiridon, 1 St Independentei Boulevard, Iasi, …	Introduction and Background: Based on stem cells, bioactive molecules and supportive structures, regenerative medicine (RM) is promising for its potential impact on field of hearing loss by offering innovative solutions for hair cell rescue. Nanotechnology has recently been regarded as a powerful tool for accelerating the efficiency of RM therapeutic solutions. Adipose-derived mesenchymal cells (…	Export Date: 19 March 2024; Cited By: 1; Correspondence Address: L. Labusca; Orthopedics and Traumatology Clinic, Emergency Hospital Saint Spiridon, Iasi, 1 St Independentei Boulevard, 700111, Romania; email: llabusca@phys-iasi.ro | RAYYAN-INCLUSION: {"Nathan"=>"Excluded"}	10.3390/medicina59030587	adipose-derived mesenchymal cells;conditioned media;hearing loss;magnetic nanoparticles;protocatechuic acid;regenerative medicine;Adipose Tissue;Antioxidants;Audiology;Cell Differentiation;Cell Proliferation;Culture Media, Conditioned;Cytokines;Humans;Magnetite Nanoparticles;antioxidant;cytokine;magnetite nanoparticle;conditioned medium;human;metabolism;pharmacology
rayyan-2753181	Hearing Loss Reveals Dopamine-secreting Metastatic Paraganglioma	2022	Journal of the Endocrine Society	2472-1972	6		A58-A59	Cutrone, L. S. and Subauste, A.	http://ovidsp.ovid.com/ovidweb.cgi?T=JS&PAGE=reference&D=emexa&NEWS=N&AN=642673259	English		L.S. Cutrone	Background: Paragangliomas are neuroendocrine tumors arising from chromaffin cells in extra-adrenal parasympathetic or sympathetic tissues. Frequently they produce catecholamines such as epinephrine and norepinephrine which cause adrenergic symptoms. Rarely, paragangliomas produce only dopamine. These tumors carry a worse prognosis than other types of paragangliomas, especially when associated wi…	RAYYAN-INCLUSION: {"Nathan"=>"Excluded"}	https://dx.doi.org/10.1210/jendso/bvac150.121	acute otitis media;adult;African American;allergic rhinitis;alpha adrenergic receptor blocking;audiology;auditory canal;cancer chemotherapy;cancer patient;cancer prognosis;cancer surgery;case report;clinical article;clinical feature;complication;conference abstract;developmental delay;dopamine blood level;dopamine urine level;drug combination;drug therapy;female;flushing;headache;hearing aid;*hea…
rayyan-2753182	Case report: Susac syndrome-two ends of the spectrum, single center case reports and review of the literature	2024	Frontiers in Neurology	1664-2295 (electronic) 1664-2295	15		1339438	Cvikova, M. and Stefela, J. and Vsiansky, V. and Dufek, M. and Dolezalova, I. and Vinklarek, J. and Herzig, R. and Zemanova, M. and Cervenak, V. and Brichta, J. and Barkova, V. and Kouril, D. and Aulicky, P. and Filip, P. and Weiss, V.	http://www.frontiersin.org/Neurology http://ovidsp.ovid.com/ovidweb.cgi?T=JS&PAGE=reference&D=emexb&NEWS=N&AN=2028825847	English		V. Weiss, Department of Neurology, St. Anne's University Hospital in Brno, Faculty of Medicine at Masaryk University, Brno, Czechia. E-mail: viktor.weiss@centrum.cz	Susac syndrome is a rare and enigmatic complex neurological disorder primarily affecting small blood vessels in the brain, retina, and inner ear. Diagnosing Susac syndrome may be extremely challenging not only due to its rarity, but also due to the variability of its clinical presentation. This paper describes two vastly different cases-one with mild symptoms and good response to therapy, the oth…	RAYYAN-INCLUSION: {"Nathan"=>"Excluded"}	https://dx.doi.org/10.3389/fneur.2024.1339438	acute brain disease;adult;arthralgia;article;ataxia;atrophy;audiography;bradycardia;case report;cerebrospinal fluid;cerebrovascular accident;clinical article;cognitive defect;computed tomographic angiography;computer assisted tomography;dermatomyositis;disease activity;echocardiography;enterocolitis/dt [Drug Therapy];fluorescence angiography;glioblastoma;hearing impairment;hemiparesis;human;micro…
rayyan-2753183	Pluripotent stem cell-derived cochlear cells: a challenge in constant progress	2019	Cellular and Molecular Life Sciences	1420-682X	76	4	627-635	Czajkowski, A. and Mounier, A. and Delacroix, L. and Malgrange, B.	<Go to ISI>://WOS:000458218400001				Hearing loss is a common affection mainly resulting from irreversible loss of the sensory hair cells of the cochlea; therefore, developing therapies to replace missing hair cells is essential. Understanding the mechanisms that drive their formation will not only help to unravel the molecular basis of deafness, but also give a roadmap for recapitulating hair cells development from cultured pluripo…	Czajkowski, Amandine Mounier, Anais Delacroix, Laurence Malgrange, Brigitte Malgrange, Brigitte/A-4887-2019 Malgrange, Brigitte/0000-0002-8957-2528; Delacroix, Laurence/0000-0003-3440-5359 1420-9071 | RAYYAN-INCLUSION: {"Nathan"=>"Excluded"}	10.1007/s00018-018-2950-5
rayyan-2753184	Enhanced survival of hypoimmunogenic otic progenitors following intracochlear xenotransplantation: repercussions for stem cell therapy in hearing loss models	2023	Stem Cell Research & Therapy		14	1		da Silva, L. H. A. and Heuer, R. A. and Roque, C. B. and McGuire, T. L. and Hosoya, T. and Kimura, H. and Tamura, K. and Matsuoka, A. J.	<Go to ISI>://WOS:000970631800001				Stem cell replacement holds the potential for sensorineural hearing loss (SNHL) treatment. However, its translation into clinical practice requires strategies for improving stem cell survival following intracochlear transplantation. Considering recent findings showing that the inner ear contains a resident population of immune cells, we hypothesized that immune evasion would improve the survival …	da Silva, Luisa H. Andrade H. Heuer, Rachel A. A. Roque, Christian B. B. McGuire, Tammy L. L. Hosoya, Tomonori Kimura, Hironobu Tamura, Kouichi Matsuoka, Akihiro J. J. Kimura, Hironobu/B-3731-2010 Kimura, Hironobu/0009-0000-9190-3659; Matsuoka, Akihiro/0009-0006-6926-4604 1757-6512 | RAYYAN-INCLUSION: {"Nathan"=>"Excluded"}	10.1186/s13287-023-03304-9
rayyan-2753185	Connecting the Inner Ear to the Central Auditory System: Molecular Development and Characteristics of the Primary Auditory Neurons and Their Network	2016	Primary Auditory Neurons of the Mammalian Cochlea	978-1-4939-3031-9; 978-1-4939-3030-2	52		1-Oct	Dabdoub, A. and Fritzsch, B. and Dabdoub, A. and Fritzsch, B. and Popper, A. N. and Fay, R. R.	<Go to ISI>://WOS:000373620100004					Dabdoub, Alain Fritzsch, Bernd 0947-2657 | RAYYAN-INCLUSION: {"Nathan"=>"Excluded"}	10.1007/978-1-4939-3031-9_1	Ear, Inner;Ear
rayyan-2753186	From recent advances in underlying neurocircuitry of fear and anxiety to promising pharmacotherapies for PTSD: The saga of heart, sex and the developing brain	2023	Neuropharmacology	00283908 (ISSN)	232			Dabrowska, J.	https://www.scopus.com/inward/record.uri?eid=2-s2.0-85151872938&doi=10.1016%2fj.neuropharm.2023.109529&partnerID=40&md5=0ba5f9d94b9937e9e0a41205462bbf22	English		Center for the Neurobiology of Stress Resilience and Psychiatric Disorders, Discipline of Cellular and Molecular Pharmacology, The Chicago Medical School, Rosalind Franklin University of Medicine and Science, 3333 Green Bay Road, North Chicago, IL, United States	Available pharmacotherapies for anxiety disorders and post-traumatic stress-disorder (PTSD) have limited efficacy, but no new anxiolytic drug has been approved for treatment since the 1980s. In this issue of Neuropharmacology on “Fear, anxiety and PTSD: from cellular mechanisms to translational approaches”, we review the currently recommended pharmacotherapy for PTSD and discuss promising pharmac…	Export Date: 19 March 2024; Cited By: 0; CODEN: NEPHB | RAYYAN-INCLUSION: {"Nathan"=>"Excluded"}	10.1016/j.neuropharm.2023.109529	Animals;Anxiety;Anxiety Disorders;Brain;Fear;Female;Stress Disorders, Post-Traumatic;angiotensin 1 receptor;angiotensin 2 receptor;angiotensin II;aripiprazole;benzodiazepine derivative;brexanolone;corticotropin releasing factor receptor 1;dexamethasone;estradiol;glucocorticoid;ketamine;losartan;lysergide;midomafetamine;n,n dimethyltryptamine;neuropeptide Y;orexin;orexin receptor antagonist;oxytoc…
rayyan-2753187	Genetic advances in Meniere Disease	2023	Molecular Biology Reports	03014851 (ISSN)	50	3	2901-2908	Dai, Q. and Long, L. and Zhao, H. and Wang, R. and Zheng, H. and Duan, M.	https://www.scopus.com/inward/record.uri?eid=2-s2.0-85144688642&doi=10.1007%2fs11033-022-08149-8&partnerID=40&md5=3c104e174de2235e955a91e1a8aae35d	English		Department of Otorhinolaryngology-Head and Neck Surgery, West China Hospital of Sichuan University, Sichuan, Chengdu, 610041, China Department of Otolaryngology-Head and Neck, Department of Clinical Science, Intervention and Technology, Karolinska University Hospital, Karolinska Institute, Stockholm, 17176, Sweden Department of Otorhinolaryngology, Sichuan University Hospital of Sichuan Universit…	Meniere Disease (MD) is an idiopathic inner ear disease with complex etiology and pathogenesis, which is still unclear. With the development in gene analysis technology, the genetic research of MD has attracted extensive attention, resulting in a large number of studies on the research of the relationship between human genes and MD. This paper aims to review the studies on this topic in recent ye…	Export Date: 19 March 2024; Cited By: 2; Correspondence Address: M. Duan; Department of Otolaryngology-Head and Neck, Department of Clinical Science, Intervention and Technology, Karolinska University Hospital, Karolinska Institute, Stockholm, 17176, Sweden; email: maoli.duan@ki.se; CODEN: MLBRB | RAYYAN-INCLUSION: {"Nathan"=>"Excluded"}	10.1007/s11033-022-08149-8	Etiology;Gene;Meniere Disease;Pathogenesis;Alleles;Humans;Mutation;aquaporin;major histocompatibility antigen;ADGRV1 gene;CDH23 gene;epigenetics;gene mapping;gene mutation;genetic analysis;genetics;human;immune response;inflammation;mutator gene;MYO7A gene;nerve conduction;OTOG gene;PCDH15 gene;Short Survey;TECTA gene;virus infection;allele
rayyan-2753188	Remodeling Factors, Transcription Factors and Angiogenetic Factors in Cholesteatoma in Ontogenetic Aspect	2023	Iranian Journal of Otorhinolaryngology	22517251 (ISSN)	35	5	71-81	Dambergs, K. and Sumeraga, G. and Pilmane, M.	https://www.scopus.com/inward/record.uri?eid=2-s2.0-85174583011&doi=10.22038%2fIJORL.2021.53716.2842&partnerID=40&md5=e2dc0e575ea454dad5605576f388f613	English		Department of Otorhinolaryngology, Riga Stradins University, 16 Dzirciema Street, Riga, LV-1007, Latvia Institute of Anatomy and Anthropology, Riga Stradins University, Kronvalda Boulevard 9, Riga, LV–1010, Latvia	Introduction: The main goal of our study was to describe the transcription factor (NF-κβ), angiogenetic factor (VEGF), and remodeling markers (MMP-9 and TIMP-4) of the cholesteatoma tissue compared to control skin tissue. There are still uncertainties how transcription, angiogenetic and remodeling factors affect the cholesteatoma course. Materials and Methods: Eight cholesteatoma tissue specimens…	Export Date: 19 March 2024; Cited By: 0; Correspondence Address: K. Dambergs; Department of Otorhinolaryngology, Riga Stradins University, Riga, 16 Dzirciema Street, LV-1007, Latvia; email: kristaps.dambergs@rsu.lv | RAYYAN-INCLUSION: {"Nathan"=>"Excluded"}	10.22038/IJORL.2021.53716.2842	Cholesteatoma;Metalloproteases;Transcription factor;Vascular endothelial growth factor;gelatinase B;immunoglobulin enhancer binding protein;tissue inhibitor of metalloproteinase 4;vasculotropin;adolescent;adult;aged;Article;cadaver;child;clinical article;comparative study;connective tissue;controlled study;endothelium cell;epithelium cell;external auditory canal;female;histology;human;human tissu…
rayyan-2753189	Lithium niobate nanoparticles as biofunctional interface material for inner ear devices	2020	Biointerphases	1934-8630	15	3		Danti, S. and Azimi, B. and Candito, M. and Fusco, A. and Bafqi, M. S. S. and Ricci, C. and Milazzo, M. and Cristallini, C. and Latifi, M. and Donnarumma, G. and Bruschini, L. and Lazzeri, A. and Astolfi, L. and Berrettini, S.	<Go to ISI>://WOS:000536190300001				Sensorineural hearing loss (SNHL) affects the inner ear compartment and can be caused by different factors. Usually, the lack, death, or malfunction of sensory cells deputed to transduction of mechanic-into-electric signals leads to SNHL. To date, the therapeutic option for patients impaired by severe or profound SNHL is the cochlear implant (CI), a high-tech electronic device replacing the entir…	Danti, Serena Azimi, Bahareh Candito, Mariarita Fusco, Alessandra Sorayani Bafqi, Mohammad Sajad Ricci, Claudio Milazzo, Mario Cristallini, Caterina Latifi, Masud Donnarumma, Giovanna Bruschini, Luca Lazzeri, Andrea Astolfi, Laura Berrettini, Stefano Astolfi, Laura/GLU-1045-2022; Bafqi, Mohammad Sajad Sorayani/ABF-7883-2020; Donnarumma, Giovanna/AAG-8102-2019; Astolfi, Laura/H-2846-2012; Cristall…	10.1116/6.0000067	Lithium;Ear, Inner;Ear
rayyan-2753190	Outcomes versus complications in patients undergoing different modalities of injection laryngoplasty	2021	Egyptian Journal of Otolaryngology	1012-5574 2090-8539	37	1	10	Darweesh, M. E. and El-Gazzar, A. F. Y. and Sarag, S. M. and Sheikhany, A. A. R.	https://ejo.springeropen.com/ http://ovidsp.ovid.com/ovidweb.cgi?T=JS&PAGE=reference&D=emed25&NEWS=N&AN=2017867450	English		M.E. Darweesh, Unit of Phoniatrics, ENT Department, Tanta University, Tanta, Egypt. E-mail: mohameddarwish@hotmail.com	Background: Glottal insufficiency results in glottal gap between the two vocal folds, which in turn might cause dysphonia, dysphagia, and breathing problems. Vocal fold injection is considered a safe, reliable, and highly effective method of treatment. The purpose of the present study was to assess voice outcomes and complication rates in patients with glottal insufficiency undergoing injection l…	RAYYAN-INCLUSION: {"Nathan"=>"Excluded"}	https://dx.doi.org/10.1186/s43163-020-00064-8	adult;aged;article;bleeding;blood clotting time;clinical article;*clinical outcome;computer assisted tomography;dysphonia;female;general anesthesia;human;international normalized ratio;intubation;*laryngoplasty;local anesthesia;male;middle aged;otorhinolaryngology;paralysis;phonation;postoperative care;prospective study;prothrombin time;quality of life;software;vocal cord paralysis;voice;voice ha…
rayyan-2753191	Immune-Mediated Inner Ear Disease	2023	A Clinician's Pearls and Myths in Rheumatology: Second Edition	978-303123488-0 (ISBN); 978-303123487-3 (ISBN)			569-577	Das, S. and Rauch, S.	https://www.scopus.com/inward/record.uri?eid=2-s2.0-85171016572&doi=10.1007%2f978-3-031-23488-0_39&partnerID=40&md5=427fc280096ee45540e6fea620935d1f	English	Springer International Publishing	Department of ENT, All India Institute of Medical Sciences, Mangalagiri, Andhra Pradesh, India Department of Otolaryngology-Head and Neck Surgery, Massachusetts Eye and Ear, Boston, MA, United States Department of Otolaryngology-Head and Neck Surgery, Harvard Medical School, Boston, MA, United States	Immune-mediated inner ear disease (IMIED) is the name applied to patients with idiopathic, rapidly progressive, binaural sensorineural hearing loss (SNHL) that is responsive to systemic glucocorticoid therapy. The essence of IMIED is that it is an organ-specific condition that targets the inner ear. Other types of patients can present in a similar fashion, but their inner ear disease is just one …	Export Date: 19 March 2024; Cited By: 0 | RAYYAN-INCLUSION: {"Nathan"=>"Excluded"}	10.1007/978-3-031-23488-0_39	Ear, Inner;Ear
rayyan-2753192	The Clinical, Radiological, and Electrophysiological Profile of Children Presenting with Acute Fulminant Cerebral Edema Due to Suspected Encephalitis in an Eastern Indian Tertiary Care Center	2023	Journal of Pediatric Neurology	13042580 (ISSN)	21	2	85-94	Das, S. and Ray, B. K. and Mondal, G. and Paul, D. K. and Chatterjee, K. and Mishra, L.	https://www.scopus.com/inward/record.uri?eid=2-s2.0-85140479858&doi=10.1055%2fs-0042-1757166&partnerID=40&md5=bea798dc512dadbb2d53dbfa67f8d04b	English		Department of Neurology, Bangur Institute of Neurology, 44 Talpukur Road, West Bengal, Naihati, Kolkata, 743165, India Department of Pediatric Medicine, Dr. B C Roy Post Graduate Institute of Pediatric Sciences, West Bengal, Kolkata, India Department of Pediatric Medicine, Calcutta National Medical College, West Bengal, Kolkata, India	Objective Our objective was to describe the clinicodemographic, laboratory, and outcome profiles of a rare phenotype of pediatric acute encephalitis syndrome (AES) with acute fulminant cerebral edema (AFCE) and compare them with that of AES without AFCE. Methods We retrospectively analyzed medical records of a cluster of children hospitalized with encephalitis between June 1, 2021 and December 31…	Export Date: 19 March 2024; Cited By: 0; Correspondence Address: S. Das; Department of Neurology, Bangur Institute of Neurology, Kolkata, 44 Talpukur Road, West Bengal, Naihati, 743165, India; email: dr.sumands@gmail.com | RAYYAN-INCLUSION: {"Nathan"=>"Excluded"}	10.1055/s-0042-1757166	acute fulminant cerebral edema;computed tomography;encephalitis;reversal sign;white cerebellar sign;aciclovir;anesthetic agent;antibiotic agent;dexamethasone;inotropic agent;adolescent;Article;auditory evoked potential;biochemical analysis;brain edema;brain electrophysiology;cerebellum;child;clinical article;clinical feature;computer assisted tomography;controlled study;demographics;dengue;electr…
rayyan-2753193	Surgical Correction of Nasal Obstruction and Its Effect on Eustachian Tube Dysfunction Symptoms	2024	Otolaryngology - Head and Neck Surgery (United States)	01945998 (ISSN)	170	3	944-951	Daum, R. and Grimm, D. and Castro Silva, B. R. and Huang, A. E. and Lee, J. Y. and Nayak, J. V. and Patel, Z. M. and Hwang, P. H. and Chang, M. T.	https://www.scopus.com/inward/record.uri?eid=2-s2.0-85178493124&doi=10.1002%2fohn.607&partnerID=40&md5=2608a40afbf2cd0604b8997434ef6ad7	English		Dell Medical School, University of Texas at Austin, Austin, TX, United States Department of Otolaryngology–Head & Neck Surgery, Stanford University School of Medicine, Stanford, CA, United States	Objectives: To investigate how eustachian tube dysfunction symptoms change following surgical treatment of nonsinusitis-related nasal obstruction. Study Design: Retrospective chart review. Setting: Single academic center. Methods: We assessed patients who underwent septoplasty, turbinate reduction, or both for nasal obstruction. Chronic sinusitis patients were excluded. Eustachian tube dysfunctio…	Export Date: 19 March 2024; Cited By: 0; Correspondence Address: M.T. Chang; Department of Otolaryngology–Head & Neck Surgery, Stanford University School of Medicine, Stanford, 801 Welch Road, United States; email: Michael.t.chang@stanford.edu; CODEN: OTOLD | RAYYAN-INCLUSION: {"Nathan"=>"Excluded"}	10.1002/ohn.607	eustachian tube dysfunction;nasal obstruction;septal deviation;septoplasty;turbinate hypertrophy;turbinoplasty;Ear Diseases;Eustachian Tube;Humans;Retrospective Studies;Sinusitis;Surveys and Questionnaires;antihistaminic agent;nose spray;steroid;adult;allergic rhinitis;Article;asthma;auditory tube dysfunction;cohort analysis;dizziness;electronic medical record;Eustachian Tube Dysfunction Question…
rayyan-2753194	The role of sex hormones, oral contraceptive use, and its parameters on visuospatial abilities, verbal fluency, and verbal memory	2024	Hormones and Behavior	0018506X (ISSN)	157			Davignon, L. M. and Brouillard, A. and Juster, R. P. and Marin, M. F.	https://www.scopus.com/inward/record.uri?eid=2-s2.0-85177168648&doi=10.1016%2fj.yhbeh.2023.105454&partnerID=40&md5=5a6720f46f8b91087816b11bbaac19ed	English		Research Center of the Institut Universitaire en Santé Mentale de Montréal, 7331 Hochelaga Street, Montreal, H1N 3J4, Canada Department of Psychology, Université du Québec à Montréal, 100 Sherbrooke Street W, Montreal, H2X 2P3, Canada Department of Psychiatry and Addiction, Université de Montréal, 2900 Edouard-Montpetit Boulevard, Montreal, H3T 1J4, Canada	Sex hormones can cross the blood-brain barrier and access brain regions underlying higher-order cognition. Containing synthetic sex hormones, oral contraceptives (OC) have been found to modulate visuospatial and verbal abilities, though inconsistencies have been found in the literature. Among possible explanations, certain OC use parameters (progestin androgenicity, synthetic hormone levels, dura…	Export Date: 19 March 2024; Cited By: 0; Correspondence Address: M.-F. Marin; Montreal, 100 Sherbrooke Street W, H2X 2P3, Canada; email: marin.marie-france@uqam.ca; CODEN: HOBEA | RAYYAN-INCLUSION: {"Nathan"=>"Excluded"}	10.1016/j.yhbeh.2023.105454	Androgenicity;Cognition;Duration of use;Ethinyl estradiol;Fluency;Memory;Oral contraceptives;Verbal;Visuospatial;Contraceptives, Oral, Combined;Estradiol;Female;Gonadal Steroid Hormones;Humans;Male;ethinylestradiol;oral contraceptive agent;sex hormone;testosterone;adult;Article;attention test;controlled study;depth perception;executive function test;figural fluency test;hormone determination;huma…
rayyan-2753195	Emergency Imaging in the Head and Neck	2018	Journal of the Belgian Society of Radiology	2514-8281	102			De Brucker, Y.	https://storage.googleapis.com/jnl-up-j-jbsr-files/journals/1/articles/1640/submission/proof/1640-1-12066-4-10-20181121.pdf http://ovidsp.ovid.com/ovidweb.cgi?T=JS&PAGE=reference&D=emexb&NEWS=N&AN=643660249	English		Y. De Brucker, UZ, Brussel, Belgium. E-mail: Yannick.debrucker@uzbrussel.be	Since the head and neck region is a crossroad of densely packed anatomical structures, every condition causing harm to this region may be potentially life-threatening. These conditions may be due to injury, inflammation and infection. Computed tomography (CT) is considered the first-choice imaging technique in the emergent setting, as a result of its speed, large field of view, high spatial resol…	RAYYAN-INCLUSION: {"Nathan"=>"Excluded"}	https://dx.doi.org/10.5334/jbsr.1640	abscess;adult;aggression;auditory ossicle;bacterial sinusitis;blowout fracture;brain abscess;brain hemorrhage;cavernous sinus thrombosis;cellulitis;cheek;computer assisted tomography;conference abstract;crush fracture;debridement;diabetic patient;diagnosis;encephalitis;epistaxis;ethmoid bone;extraocular muscle;eye movement;face asymmetry;facial expression;facial nerve;facial nerve disease;fasciit…
rayyan-2753196	Intratympanic Steroid Injection StatPearls	2024						de Cates, Catherine and Winters, Ryan	http://ovidsp.ovid.com/ovidweb.cgi?T=JS&PAGE=reference&D=medp&NEWS=N&AN=33620785				Steroid treatment is routinely given for patients with inner ear disorders, such as unremitting Meniere's disease or idiopathic sudden sensorineural hearing loss (ISSNHL). However, for some patients, systemic steroids may be unsuccessful or contraindicated; therefore, intratympanic steroid (ITS) administration may be a suitable alternative for rapid symptom control. ITS is increasingly used as a …	RAYYAN-INCLUSION: {"Nathan"=>"Excluded"}
rayyan-2753197	Topography and lateralized effect of acute aromatase inhibition on auditory processing in a seasonal songbird	2017	Journal of Neuroscience	0270-6474 1529-2401	37	16	4243-4254	de Groof, G. and Balthazart, J. and Cornil, C. A. and van der Linden, A.	https://www.jneurosci.org/content/37/16/4243 http://ovidsp.ovid.com/ovidweb.cgi?T=JS&PAGE=reference&D=emexb&NEWS=N&AN=2008446540	English		A. van der Linden, Bio-Imaging Laboratory, University of Antwerp, CDE, Universiteitsplein 1, Antwerp B-2610, Belgium. E-mail: annemie.vanderlinden@uantwerp.be	It is increasingly recognized that brain-derived estrogens (neuroestrogens) can regulate brain physiology and behavior much faster than what was previously known from the transcriptional action of estrogens on nuclear receptors. One of the best examples of such neuromodulation by neuroestrogens concerns the acute regulation of sensory coding by the auditory cortex as demonstrated by electrophysio…	RAYYAN-INCLUSION: {"Nathan"=>"Excluded"}	https://dx.doi.org/10.1523/JNEUROSCI.1961-16.2017	adult;article;auditory cortex;auditory response;controlled study;electrophysiological procedures;*estrogen activity;estrogen synthesis;functional magnetic resonance imaging;implant;left hemisphere;male;nonhuman;*protein function;*Sturnus vulgaris;testosterone blood level;*topography;vocalization;*aromatase;endogenous compound;estrogen;testosterone;Seasons
rayyan-2753198	Perinatal exposure to the immune-suppressant di-n-octyltin dichloride affects brain development in rats	2024	Toxicology mechanisms and methods	1537-6524 1537-6516	34	3	283-299	de Groot, Didima M. G. and Linders, Louisa and Kayser, Reinier and Nederlof, Rianne and de Esch, Celine and Slieker, Roderick C. and Kuper, C. Frieke and Wolterbeek, Andre and de Groot, V. Jeroen and Veltien, Andor and Heerschap, Arend and van Waarde, Aren and Dierckx, Rudi A. J. O. and de Vries, Erik F. J.	http://ovidsp.ovid.com/ovidweb.cgi?T=JS&PAGE=reference&D=prem&NEWS=N&AN=37946400				Disruption of the immune system during embryonic brain development by environmental chemicals was proposed as a possible cause of neurodevelopmental disorders. We previously found adverse effects of di-n-octyltin dichloride (DOTC) on maternal and developing immune systems of rats in an extended one-generation reproductive toxicity study according to the OECD 443 test guideline. We hypothesize tha…	RAYYAN-INCLUSION: {"Nathan"=>"Excluded"}	https://dx.doi.org/10.1080/15376516.2023.2281610	Brain;Rats
rayyan-2753199	Building an Artificial Stem Cell Niche: Prerequisites for Future 3D-Formation of Inner Ear Structures-Toward 3D Inner Ear Biotechnology	2020	Anatomical Record-Advances in Integrative Anatomy and Evolutionary Biology	1932-8486	303	3	408-426	De Groot, S. C. and Sliedregt, K. and Van Benthem, P. P. G. and Rivolta, M. N. and Huisman, M. A.	<Go to ISI>://WOS:000513737100004				In recent years, there has been an increased interest in stem cells for the purpose of regenerative medicine to deliver a wide range of therapies to treat many diseases. However, two-dimensional cultures of stem cells are of limited use when studying the mechanism of pathogenesis of diseases and the feasibility of a treatment. Therefore, research is focusing on the strengths of stem cells in the …	De Groot, Simon C. Sliedregt, Karen Van Benthem, Peter Paul G. Rivolta, Marcelo N. Huisman, Margriet A. Van Benthem, Peter Paul G/E-5115-2017 Van Benthem, Peter Paul G/0000-0002-7946-1912; Huisman, Margaretha/0000-0001-8704-2999 1932-8494 Si | RAYYAN-INCLUSION: {"Nathan"=>"Excluded"}	10.1002/ar.24067	Biotechnology;Ear, Inner
rayyan-2753200	Adapted Assistance and Resistance Training With a Knee Exoskeleton After Stroke	2023	IEEE Transactions on Neural Systems and Rehabilitation Engineering	15344320 (ISSN)	31		3265-3274	De Miguel Fernandez, J. and Rey-Prieto, M. and Rio, M. S. D. and Lopez-Matas, H. and Guirao-Cano, L. and Font-Llagunes, J. M. and Lobo-Prat, J.	https://www.scopus.com/inward/record.uri?eid=2-s2.0-85167791915&doi=10.1109%2fTNSRE.2023.3303777&partnerID=40&md5=2aec31a32f11c362929c31afa2632ec8	English		Biomechanical Engineering Laboratory, Department of Mechanical Engineering, Research Centre for Biomedical Engineering, Universitat Politecnica de Catalunya, Barcelona, 08028, Spain Institut de Recerca Sant Joan de Deu, Esplugues de Llobregat, 08950, Spain ABLE Human Motion, Barcelona, 08028, Spain Hospital Universitari Mutua Terrassa, Terrassa, 08221, Spain	Studies on robotic interventions for gait rehabilitation after stroke require: (i) rigorous performance evidence; (ii) systematic procedures to tune the control parameters; and (iii) combination of control modes. In this study, we investigated how stroke individuals responded to training for two weeks with a knee exoskeleton (ABLE-KS) using both Assistance and Resistance training modes together w…	Export Date: 19 March 2024; Cited By: 1; Correspondence Address: J. De Miguel Fernandez; Biomechanical Engineering Laboratory, Department of Mechanical Engineering, Research Centre for Biomedical Engineering, Universitat Politecnica de Catalunya, Barcelona, 08028, Spain; email: jesus.de.miguel@upc.edu; CODEN: ITNSB | RAYYAN-INCLUSION: {"Nathan"=>"Excluded"}	10.1109/TNSRE.2023.3303777	prosthetics and exoskeletons;Rehabilitation robotics;wearable robotics;Biomechanical Phenomena;Exoskeleton Device;Gait;Humans;Knee;Knee Joint;Resistance Training;Stroke Rehabilitation;Walking;Exoskeleton (Robotics);Physiological models;Walking aids;Exoskeleton;Knee flexion angle;Legged locomotion;Performance;Prosthetic and exoskeleton;Resistance;Training sessions;adult;Article;auditory feedback;c…
rayyan-2753201	Tissue-Engineered Cochlear Fibrosis Model Links Complex Impedance to Fibrosis Formation for Cochlear Implant Patients	2023	Advanced healthcare materials	2192-2659 2192-2640	12	24	e2300732	de Rijk, Simone R. and Boys, Alexander J. and Roberts, Iwan V. and Jiang, Chen and Garcia, Charlotte and Owens, Roisin M. and Bance, Manohar	http://ovidsp.ovid.com/ovidweb.cgi?T=JS&PAGE=reference&D=med24&NEWS=N&AN=37310792				Cochlear implants are a life-changing technology for those with severe sensorineural hearing loss, partially restoring hearing through direct electrical stimulation of the auditory nerve. However, they are known to elicit an immune response resulting in fibrotic tissue formation in the cochlea that is linked to residual hearing loss and suboptimal outcomes. Intracochlear fibrosis is difficult to …	RAYYAN-INCLUSION: {"Nathan"=>"Excluded"}	https://dx.doi.org/10.1002/adhm.202300732	Humans;*Cochlear Implants;Electric Impedance;Cochlea/ph [Physiology];Cochlear Implantation/ae [Adverse Effects];*Cochlear Implantation;Fibrosis
rayyan-2753202	Sleep and cognition in South African patients with non-functioning pituitary adenomas	2024	PLoS ONE	19326203 (ISSN)	19	1		De Villiers, O. and Elliot-Wilson, C. and Thomas, K. G. F. and Semple, P. L. and Naiker, T. and Henry, M. and Ross, I. L.	https://www.scopus.com/inward/record.uri?eid=2-s2.0-85182753152&doi=10.1371%2fjournal.pone.0296387&partnerID=40&md5=70044864313dd5a40755616856cf6a96	English		ACSENT Laboratory, Department of Psychology, University of Cape Town, Cape Town, South Africa Division of Neurosurgery, University of Cape Town, Cape Town, South Africa Department of Radiation Oncology, University of Cape Town and Groote Schuur Hospital, Cape Town, South Africa Numeracy Centre, University of Cape Town, Cape Town, South Africa Division of Endocrinology, University of Cape Town, Ca…	Strong lines of evidence in the neuroscience literature indicate that (a) healthy sleep facilitates cognitive processing, and (b) sleep disruption is associated with cognitive dysfunction. Despite the fact that patients with pituitary disease often display both disrupted sleep and cognitive dysfunction, few previous studies investigate whether these clinical characteristics in these patients migh…	Export Date: 19 March 2024; Cited By: 0; Correspondence Address: M. Henry; Numeracy Centre, University of Cape Town, Cape Town, South Africa; email: m.henry@uct.ac.za; CODEN: POLNC | RAYYAN-INCLUSION: {"Nathan"=>"Excluded"}	10.1371/journal.pone.0296387	Adult;Cognition;Cognition Disorders;Humans;Neuropsychological Tests;Pituitary Neoplasms;Sleep;South Africa;hydrocortisone;levothyroxine;testosterone cipionate;aged;Article;clinical article;cognitive defect;cognitive function test;community dwelling person;controlled study;correlation analysis;disease duration;education;episodic memory;female;global sleep assessment questionnaire;hormonal therapy;…
rayyan-2753203	Optimising sounds for the driving of sleep oscillations by closed-loop auditory stimulation	2022	Journal of Sleep Research	09621105 (ISSN)	31	6		Debellemanière, E. and Pinaud, C. and Schneider, J. and Arnal, P. J. and Casson, A. J. and Chennaoui, M. and Galtier, M. and Navarrete, M. and Lewis, P. A.	https://www.scopus.com/inward/record.uri?eid=2-s2.0-85132926738&doi=10.1111%2fjsr.13676&partnerID=40&md5=8740ca995939117b708ed5ee5fc1525c	English		Unité Fatigue et Vigilance, Institut de recherche biomédicale des armées (IRBA), Brétigny sur Orge, France EA7330 VIFASOM, Hôtel Dieu, Université Paris 5 Descartes, Paris, France Research Team, Dreem, Paris, France School of Biological Sciences, the University of Manchester, Manchester, United Kingdom CUBRIC, Psychology Department, Cardiff University, Cardiff, United Kingdom Research Team, Dreem,…	Recent studies have shown that slow oscillations (SOs) can be driven by rhythmic auditory stimulation, which deepens slow-wave sleep (SWS) and improves memory and the immune-supportive hormonal milieu related to this sleep stage. While different attempts have been made to optimise the driving of the SOs by changing the number of click stimulations, no study has yet investigated the impact of appl…	Export Date: 19 March 2024; Cited By: 3; Correspondence Address: P.A. Lewis; CUBRIC, Cardiff University, Cardiff, Maindy Road, CF24 4HQ, United Kingdom; email: lewisp8@cardiff.ac.uk; CODEN: JSRSE | RAYYAN-INCLUSION: {"Nathan"=>"Excluded"}	10.1111/jsr.13676	closed-loop auditory stimulation;sleep;slow oscillations;slow-wave sleep;Acoustic Stimulation;Electroencephalography;Female;Humans;Sleep, Slow-Wave;Sound;adult;area under the curve;article;auditory stimulation;brain;clinical article;controlled study;event related potential;habituation;human;human experiment;male;noise;oscillation;slow wave sleep;vowel;young adult;physiology;procedures
rayyan-2753204	Modulation of Wnt Signaling Enhances Inner Ear Organoid Development in 3D Culture	2016	Plos One	1932-6203	11	9		DeJonge, R. E. and Liu, X. P. and Deig, C. R. and Heller, S. and Koehler, K. R. and Hashino, E.	<Go to ISI>://WOS:000383255600053				Stem cell-derived inner ear sensory epithelia are a promising source of tissues for treating patients with hearing loss and dizziness. We recently demonstrated how to generate inner ear sensory epithelia, designated as inner ear organoids, from mouse embryonic stem cells (ESCs) in a self-organizing 3D culture. Here we improve the efficiency of this culture system by elucidating how Wnt signaling …	DeJonge, Rachel E. Liu, Xiao-Ping Deig, Christopher R. Heller, Stefan Koehler, Karl R. Hashino, Eri Moore, Rachel/0000-0002-6281-0821; Koehler, Karl/0000-0002-0685-538X | RAYYAN-INCLUSION: {"Nathan"=>"Excluded"}	10.1371/journal.pone.0162508	Ear, Inner;Ear
rayyan-2753205	Atypical clinical and novel radiological findings in Susac syndrome: Experience from a large monocentric cohort	2023	Journal of Neuroimmunology	01655728 (ISSN)	376			Dekeyser, C. and Vanhoorne, A. and Hemelsoet, D. and Van Hijfte, L. and De Zaeytijd, J. and Van Driessche, V. and Van Hoecke, H. and Miatton, M. and Van Vrekhem, T. and Maes, L. and Laureys, G.	https://www.scopus.com/inward/record.uri?eid=2-s2.0-85149720113&doi=10.1016%2fj.jneuroim.2023.578032&partnerID=40&md5=c55c8fcecf9f06aa632121fadcf02c03	English		Department of Neurology, Ghent University Hospital, Corneel Heymanslaan 10, Ghent, Belgium Department of Neurology, AZ Groeninge, President Kennedylaan 4, Kortrijk, Belgium Department of Ophthalmology, Ghent University Hospital, Corneel Heymanslaan 10, Ghent, Belgium Department of Radiology, Ghent University Hospital, Corneel Heymanslaan 10, Ghent, Belgium Department of Otorhinolaryngology, Ghent…	Susac syndrome (SuS) is a rare immune-mediated endotheliopathy that affects the brain, retina and inner ear and is characterised by the variable clinical triad of encephalopathy, visual and vestibulocochlear dysfunction. Here, we present clinical and paraclinical data of 19 SuS patients followed at Ghent University Hospital and highlight some atypical clinical and novel radiological findings. Our…	Export Date: 19 March 2024; Cited By: 4; Correspondence Address: C. Dekeyser; Department of Neurology, Ghent University Hospital, Ghent, Corneel Heymanslaan 10, Belgium; email: catherine.dekeyser@ugent.be; CODEN: JNRID | RAYYAN-INCLUSION: {"Nathan"=>"Excluded"}	10.1016/j.jneuroim.2023.578032	Branch retinal artery occlusion;Dark blood imaging;Endotheliopathy;Sensorineural hearing loss;Spinal cord symptoms;Susac syndrome;Brain;Brain Diseases;Humans;Magnetic Resonance Imaging;Retina;cyclophosphamide;immunoglobulin;mycophenolate mofetil;natalizumab;rituximab;acne;adult;aged;Article;cerebrospinal fluid analysis;clinical article;clinical feature;cognitive defect;comorbidity;controlled stud…
rayyan-2753206	Sudden Sensorineural Hearing Loss in a Patient with COVID-19: A Case Report	2023	Journal of Kerman University of Medical Sciences	1023-9510 2008-2843	30	2	123-125	Delphi, M. and Kardouni, M.	https://jkmu.kmu.ac.ir/article_92167_87ac49c1f041b4d4cd7ff502c59da614.pdf http://ovidsp.ovid.com/ovidweb.cgi?T=JS&PAGE=reference&D=emed25&NEWS=N&AN=2023800316	English		M. Kardouni, Hearing Research Center, Ahvaz Jundishapur University of Medical Sciences, Ahvaz, Iran, Islamic Republic of. E-mail: kardouni-m@ajums.ac.ir	Background: Several viral infections may lead to hearing loss. It>s still unknown whether COVID-19 has effects on the auditory system or not. In this regard, to evaluate the possibility of sudden sensorineural hearing loss due to COVID-19, this study aimed to report sudden sensorineural hearing loss (SSNHL) in patients with COVID-19 in Iran. Case Report: The patient was a 7-year-old girl diagnose…	RAYYAN-INCLUSION: {"Nathan"=>"Excluded"}	https://dx.doi.org/10.34172/jkmu.2023.20	article;audiography;case report;child;clinical article;*coronavirus disease 2019;erythrocyte sedimentation rate;female;follow up;human;nose obstruction;*perception deafness/dt [Drug Therapy];polymerase chain reaction;pure tone audiometry;school child;tympanometry;prednisolone/dt [Drug Therapy];prednisolone/pv [Special Situation for Pharmacovigilance]
rayyan-2753207	Theranostic potential of graphene quantum dots for multiple sclerosis	2022	Multiple Sclerosis and Related Disorders	22110348 (ISSN)	68			Demirdöğen, B. C.	https://www.scopus.com/inward/record.uri?eid=2-s2.0-85139830591&doi=10.1016%2fj.msard.2022.104232&partnerID=40&md5=978a33e45a334cac6aa810dca5379c8a	English		Department of Biomedical Engineering, TOBB University of Economics and Technology, Söğütözü, Ankara, 06560, Turkey	Nanomedicine offers great promise to solve healthcare problems using nanotechnology. Theranostics provide imaging/diagnosis and therapy simultaneously. Novel agents that target both the neuroinflammation and neurodegeneration component of multiple sclerosis (MS) are required. Progress has been achieved in developing smart, surface decorated nanoparticles that effectively transport the therapeutic…	Export Date: 19 March 2024; Cited By: 0 | RAYYAN-INCLUSION: {"Nathan"=>"Excluded"}	10.1016/j.msard.2022.104232	Biomedicine;Drug delivery;Nanobiotechnology;Nanoparticle;Neuroscience;Personalized medicine;Drug Delivery Systems;Graphite;Humans;Multiple Sclerosis;Quantum Dots;Theranostic Nanomedicine;dimethyl fumarate;folic acid;graphene;graphene oxide;microRNA;nanocarrier;photosensitizing agent;phytochemical;prednisolone;quantum dot;reactive oxygen metabolite;teriflunomide;Alzheimer disease;auditory artery;b…
rayyan-2753208	An anti-inflammatory activation sequence governs macrophage transcriptional dynamics during tissue injury in zebrafish	2022	Nature Communications	20411723 (ISSN)	13	1		Denans, N. and Tran, N. T. T. and Swall, M. E. and Diaz, D. C. and Blanck, J. and Piotrowski, T.	https://www.scopus.com/inward/record.uri?eid=2-s2.0-85138215291&doi=10.1038%2fs41467-022-33015-3&partnerID=40&md5=7bd18a7c87674aac403af904e4ffc97d	English		Stowers Institute for Medical Research, 1000 east 50th street, Kansas City, 64110, MO, United States Parse Biosciences, 201 Elliott Ave W, Suite 290, Seattle, 98119, WA, United States	Macrophages are essential for tissue repair and regeneration. Yet, the molecular programs, as well as the timing of their activation during and after tissue injury are poorly defined. Using a high spatio-temporal resolution single cell analysis of macrophages coupled with live imaging after sensory hair cell death in zebrafish, we find that the same population of macrophages transitions through a…	Export Date: 19 March 2024; Cited By: 6; Correspondence Address: N. Denans; Stowers Institute for Medical Research, Kansas City, 1000 east 50th street, 64110, United States; email: ndenans@stowers.org; T. Piotrowski; Stowers Institute for Medical Research, Kansas City, 1000 east 50th street, 64110, United States; email: pio@stowers.org | RAYYAN-INCLUSION: {"Nathan"=>"Excluded"}	10.1038/s41467-022-33015-3	Animals;Anti-Inflammatory Agents;Glucocorticoids;Inflammation;Interleukin-10;Interleukin-4;Macrophages;Polyamines;Zebrafish;glucocorticoid;interleukin 10;interleukin 4;polyamine;antiinflammatory agent;cell;cell component;cyprinid;injury;physiology;signaling;adult;animal cell;animal experiment;animal tissue;Article;cell death;cell population;controlled study;embryo;genetic transcription;hair cell …
rayyan-2753209	Musculoskeletal Basics: The Shoulder and the Knee Workshop for Primary Care Residents	2018	MedEdPORTAL : the journal of teaching and learning resources	2374-8265 (electronic) 2374-8265	14		10749	Denizard-Thompson, N. and Feiereisel, K. B. and Pedley, C. F. and Burns, C. and Campos, C.	http://ovidsp.ovid.com/ovidweb.cgi?T=JS&PAGE=reference&D=emexb&NEWS=N&AN=628785774	English			Introduction: Although musculoskeletal (MSK) complaints are very common in ambulatory clinics, internal medicine residents report low confidence in performing MSK examinations and intra-articular steroid injections. Our goal is to strengthen residents' MSK competence by using visual, auditory, and kinesthetic educational modalities during an academic half-day session. Method(s): Our intervention …	RAYYAN-INCLUSION: {"Nathan"=>"Excluded"}	https://dx.doi.org/10.15766/mep_2374-8265.10749	curriculum;education;human;internal medicine;knee;medical education;musculoskeletal disease/di [Diagnosis];*musculoskeletal function;*pathophysiology;primary health care;procedures;shoulder;anatomy and histology;Shoulder;Knee
[truncated: 1,297 more rows]
